# Supplementary material for: Efficacy and cost effectiveness of intravenous ferric carboxymaltose versus iron sucrose in adult patients with iron deficiency anaemia
Source: PLoS One. 2021 Aug 10;16(8):e0255104. doi: 10.1371/journal.pone.0255104 (PMC8354439; doi:10.1371/journal.pone.0255104)
Supplement: S1 Data — (XLSX) [file pone.0255104.s001.xlsx]

## Sheet: IRON SACHARATE
iron saccharate
SN#	Name	HC#	Age	Gender	Height (cm)	Weight (kg)	Number of ampoules received	Number of NS 0.9% 100ml bags with IV set	Number of visit to IV siute (BED COST)	HB		ferritin		iron		transferrin		fe% saturation		platlet		WBC		RBC		MCH		MCV		Number of injections
										before	after	before	after	before	after	before	after	before	after	before	after	before	after	before	after	before	after	before	after
1			49	F	154	91	9	5	5	9.5	12.4	63								303	225	6.6	7.8	4.2	4.9	22.5	25.2	79.4	82.6	9
2			71	F	154	107	5	3	3	10.3	10.9			6.3	9.2	2.7	2.4	9	14	246	256	8.3	8.3	4.4	4.4	23.7	24.8	77.9	83	5
3			33	F	162	95	10	10	10	10.3	11.9	6	46	8.4	9.5	3.21	2.84	10	13	361	359	7.4	7.4	4.3	4.5	23.7	26.2	79	80.3	10
4			41	f	160	80	12	6	6	8.3		6	109		14.7	1.79	1.79		33	286	312	4.1	4.59	3.5	4.6	23.6	22.9	74.2	78	12
5			73	f	159	68	10	10	10	8.8	10.2			7.8		3		10		191	97	2.9	4.2	3.9	4	22.6	25.5	76.6	81.4	10
6			47	f	159	92	2	1	1	12.4	12.3	19	26	done 2016						315	314	7.7	6.6	4.2	4.2	29.3	29	89.7	86	2
7			27	f	160	70	9	9	9	11.9	13.5	4	106							223	263	4.8	8.6	4.3	4.4	28	30.8	86.6	87.9	9
8			39	f	154	50	8	8	8																					8
9			71	m	167	76	5	3	3	9.3	10.2	19	420	6.9	16.6	1.7	1.35	16	49	332	297	6.7	4.9	3.3	3.6	28.3	28.5	93	95.5	5
10			27	f	157	61	4	2	2	12.8	11.8		59.4	5.2	11	2.06	1.94	10	23	227	238	7.2	6.9	5.8	5.2	22.2	22.6	73.5	74.5	4
11			43	F	146	78.8	8	8	8	10.4	10.6		8	6.5		2.96		9		310	359	7	6.4	4.5	4.4	23.2	24.1	73	75	8
12			53	M	172	70.4	7	4	4	9.5	9.6	578	503	3.1	10	57	1.8	5	22	259	157	9.6	9.6	3.5	3.5	27.1	27.1	44.9	86.5	7
13			35	F	157	59	4	2	2	10.9	10.5	9	120	7.1	13.9		1.98	10	28	260	288	5.6	4.6	5.2	5.1	21.1	20.8	65.9	71.1	4
14			32	F	166	86.4	5	3	3	8.9	10.2	12	293(at mid treatment							337	277	7.3	7.4	3.5	3.8	25.4	27.1	81.4	83.9	5
15			74	M	173	72	7	4	4	8.6	13	9	742	9.2	23.1			11	36	656	669	12.5	9	3.4	4.8	26.9	39.3	78.4	81.6	7
16			35	F	153	49	5	3	3	10.8	10.7	6	328	16.4	20.8			29	49	410	246	5.3	3.9	5.6	5.8	19.3	18.5	60.4	59.1	5
17			20	F	159	46	8	8	8	10.1	12.1			3.6		3.07		5		317	251	10.4	6.9	4.4	4.4	22.8	27	70.9	85.5	8
18			50	F	157	90	5	3	3	9.5	9.7	16	295	4.9	7.4	3.39	2.08	6	14	332	350	10.1	10.1	3.9	3.6	24.6	27.2	78.5	88.5	5
19			39	F	156	76	10	10	10																					10
20			19	F	167	55	9	9	9	11.2	12.9	9	121	5.95	19.8			6	32	241	213	4.7	3.9	5.3	5.6	21.1	23.1	70.6	75.1	9
21			39	F	137	57	3	2	2																					3
22			53	F	155	89	6	6	6	10.1	12.9		31		12.1		2.56		19	367	348	10	9	4.6	5	22.1	25.6	75.4	84.7	6
23			36	F	129	168	11	11	11	9.9	12.8	79		6.1						316	363	7.7	9.5	4.2	4.9	23.6	26.4	75.5	81.2	11
24			36	F	153	79	8	8	8		11.3		32		11		3.1		14		368		7		4.7		24.1		82.1	8
25			43	F	146	78	8	8	8	10.4	10.8		8	6.5		2.9		9		310	359	7	6.4	4.5	4.4	23.2	24.1	73	75	8
26			28	F	153	71	7	4	4	6.3	11.8	3	15	3.3	6.1	2.98		4		431	298	8	7.7	3.7	4.5	16.8	26.2	60	81.6	7
27			55	F	161	85	5	3	3	9	12.3	9		1.6	3	3.1	2.52	2	5	357	296	9.2	6.4	4.9	5.6	18.5	22	62.4	70.5	5
28			53	F	161	60	6	3	3	7	12.2	7	94	3.6	16.4		2.49	5	26	275	244	6	7	4	4.6	18.6	26.5	66.6	79.6	6
29			60	F	160	81	9	5	5	10.8	11	11	889							411	345	9.3	8.8	5.3	5.1	20.2	21.7	65.2	68.2	9
30			37	F	157	87	9	9	9	9.4	10.7	4	84.2	6.2	9	3.1	2.1	8	17	312	273	4	5.1	3.8	4	25.1	27	81.6	86.4	9
31			57	F	156	106	6	6	6	10.4	12.7		12							301	257	5.6	5.9	4.7	5.22	22	24.5	74	78.4	6
32			69	M	172	95	5	3	3	9.9	11.1		313	8.6	9.8	2.76	1.89	12	21	117	101	6.5	8.1	3.4	3.7	29.3	29.9	94.4	92.2	5
33			44	F	158	75	10	5	5	8.4	13.6		1118		14				31	445	305	8.8	5.9	3.9	4.5	21.3	30.1	69.5	90.7	10
34			25	F	168	68	9	5	5	5.6	11.8	7	269	3.4	15.7	3.53	2.57	4	24	340	197	4.5	3.8	3.8	5	14.7	23.3	57.2	73.3	9
35			50	F	156	74	9	9	9	8.4	11.4	6	86	4.7	15.1	3.1	2	6	30	264	266	4.5	3.5	4	4.5	22.1	25.6	71.5	82.7	9
36			57	M	178	106	6	3	3	10.8	11.1	40	64.2							330	338	5.5	5.1	4.2	4.3	25.5	25.9	85.5	77.6	6
37			34	F	156	58	4	2	2	7.5	11.3		10.7	3.4		3.4		4		307	257	4	7.6	3.9	4.2	19.2	27.1	68.7	83.5	4
38			22	F	151	107	11	6	6	9.8	13.9	30	365		16.6		2.38		28	322	292	11.8	11.3	4.4	5.4	22.2	25.7	71.8	81.1	11
39			33	F	175	58	9	9	9	7.3	12.7			2.2		3.82		2		386	273	5.9	5.6	4.8	4.8	15.3	26.2	59	84.9	9
40			45	F	161	72	9	5	5	9.6	12.4	3	557	2.2	15.4	3.67		2	43	179	193	4.2	4.2	4.8	4.8	25.7	25.8	77	79	9
41			39	F	144	62	9	9	9	11.5	14	22	233	5.7	18.8					346	274	11.2	11.1	4.8	4.8	24	29	79	89	9
42			36	F	165	138	4	2	2	9.6	12.3	7	6.3	8	10	3.21	2.63	10	15	192	217	9.1	6.4	4.1	4.4	23.4	27.9	79.3	85	4
43			39	F	169	81	4	4	4	7.7	10.7		482		20					320	234	11.3	4.4	3.1	4.3	25.1	24.8	80.5	79.8	4
44			55	F	157	89	3	2	2	10.2	12.1	88	285	7.4	15	2.61	2.3	11	26	302	311	10.3	12.2	3.4	4.2	29.7	28.9	90.7	88.5	3
45			54	F	163	83	13	13	13	8	10.3	9	271	3.4	11	3.1	2.1	4	22	543	193	13.3	11.7	3.6	3.6	22	28.4	75.5	81.6	13
46			37	F	157	40	9	9	9	7.7	10.9	3	410							842	371	8.9	8.2	3.5	3.7	22.1	29.2	72.3	87.5	9
47			51	F	163	70	5	3	3	10.2	11.9	2	13.4							147	151	4.4	4	4.8	4.7	21	25.2	65.5	76	5
48			31	F	150	51	3	3	3	9.2	10.2	2	5.3	4.17	5		4.4	5	5	452	311	5.6	6.8	4.3	4.2	21.7	25	68.7	78.5	3
49			56	F	162	89	5	3	3	9.5	11.2	6	136	6.2	15.3			9	28	302	229	5.4	5.7	4.9	5.1	19.3	22	62.5	68	5
50			33	F	154	57	3	2	2	11.5	11.8	8	27	15.8	11.2		2	27	22	258	317	3.9	4.4	4.3	4.5	26.5	26.4	79.9	80.5	3
51			42	M	167	86	7	4	4	8.4	10.1	814	462	8.6	19	1.68	1.96	20	39	240	191	7.1	7.5	4	4	24.5	25.2	77	80.5	7
52			53	F		75	6	3	3	5.9		3		2.6		3.45		3		380		7.2		3.8		15.5		60.8		6
53			32	F	158	79	8	8	8	12.5	11.9	19		7.6		3.15		10		230	192	4	5.7	4.4	3.9	28.2	30.6	86	90	8
54			37	F	158	71	5	5	5	8.9	8.6									255	417	5.6	5.94.5	4.3	22.1	20.1	70.3	65		5
55			39	F	162	102	5	3	3	8.9	13.4	3	48		9.4		2.59		14	177	171	7.2	7.8	4.9	5.3	18.1	25.4	59	76.7	5
56			51	F	160	69	9	5	5	9.4	12	8	154	3.7				4		240	161	2.9	2.7	5.4	4.9	17.6	24.4	62.2	74	9
57			40	F	159	108	6	3	3	6.6	10.9	3	86	3.6		2.6		5		383	395	6.3	6.7	3.9	5	16.9	22	61	70.2	6
58			22	F	151	108	11	6	6	9.8	13.9		365		16.6		2.3		28	322	292	11.8	11.3	4.4	5.4	22.2	25.7	81.1	87.9	11
59			48	F	162	129	5	3	3	12.3	14.6	10	147	6.34	9.8			9	16	384	218	10	9.1	5.2	5.5	23.6	26.3	74.4	82.6	5
60			39	F	155	57	10	5	5	8	12	40	659		12.7				28	240	235	3.4	4.7	3.2	4.8	25.2	26.9	84.5	85.9	10
61			31	F	162	47	8	4	4	8.6	11.5	5	240	3.2	13.1		1.9	4	26	491	361	4.9	5.7	4.6	4.7	18.7	24.6	63	79.7	8
62			49	F	164	78	10	10	10	10.3	12	2	179	1.8	29.2	3.6	3	2	38	251	238	6.2	6.2	4.4	4.7	23.4	25.8	77.3	83.7	10
63			34	F	159	65	11	6	6		13.6		786								199		6.9		4.7		29.1		82.7	11
64			46	F	154	99	4	2	2	13	13.5		21.1	6	6	2.1	2.3	12	10	336	376	12.6	9.4	4.9	5	26.7	27.3	82.9	82.6	4
65			45	F	150	57	4	2	2	10.2	11.7	27	87	9.3	12.3			11	20	365	306	11.2	8.1	4.5	4.6	22.4	25.3	69.3	74.6	4
66			50	F	150	91	10	10	10	11.7	12.3	5	161		13.9		2.47		22	260	220	5.7	6.4	4.2	4.3	27.9	28.9	85.5	92.7	10
67			21	F	163	70	4	4	4	12.4	10.8	23	43.8	13.3	7	2.9	2.5	18	11	205	175	7.7	11.7	4.3	3.6	29	29.8	89.2	90.3	4
68			40	F	156	80	4	2	2	10.2	12.4	26	134	7.9	7.5	2.4	2.3	13	17	271	306	5.4	6.4	3.6	4.3	28.1	28.8	89.3	87.7	4
69			49	F	159	85	10	10	10	7.4	10.9	5	13							241	230	6	4.6	4.9	5	15.3	21.7	53	75.3	10
70			37	F	163	113	4	2	2	11.5	13.5			5.6	17	3.3	2.9	7	23	387	342	7.2	7.6	5	5	22.9	27.2	76.5	85.1	4
71			60	M	147	70	10	10	10	7.9	11.9	13	274	5.1	10.7	2.3	2.3	9	18	320	214	7.3	8.2	2.9	4.2	27.4	28.4	89.2	84.4	10
72			51	F	158	63	5	3	3	8.9	10.6	17	192							464	370	7.7	8.1	4.6	5	19.4	21.3	62.6	65.2	5
73			17	M	163	68	6	3	3	8.6	13.5	6		1.5						415	296	11.5	5.7	5.3	6	16.1	22.7	58.3	71.6	6
74			29	F	167	109	6	6	6	10.4	11.5	10	63.4	6.4	13					400	308	9.4	9.6	4.3	4.3	24.3	26.9	77.9	83.4	6
75			48	F	147	75	9	5	5	10.3	11.7	6		8.7				13		264	331	6.6	5.2	4.2	4.5	24.3	25.9	74.9	80.5	9
76			64	F	154	75	6	3	3	11.3	11.8	10	202		14.3		2.2		26	210	197	5.5	5	4.2	4.2	26.7	28.2	78.6	87.1	6
77			36	F	165	138	5	3	3	9.6	12.3	7	6.3	8	10	4.1	2.6	10	15	192	217	9.1	6.4	4.1	4.4	23.4	27.9	79.3	85	5
78			31	F	160	68	4	2	2	10.6	12.5	4	12.2	5.1	7	2.5	2.3	8	12	197	116	3.9	3	4.2	3.9	25.4	32.1	81	90	4
79			48	F	156	80	9	5	5	6.7	14.2			4.1	17.3	3.5		5		478	268	9.2	8.2	4.2	5	15.8	28.6	64.1	89.5	9
80			27	F	160	56	6	6	6	9.1	11.9	9	11							542	471	4	6.8	4.6	4.8	19.8	24.9	64	77.1	6
81			42	F	163	91	8	8	8	9.6	12.5		309	3.5		2.9		5		229	255	9.8	9.3	4.2	4.2	22.6	29.8	70.5	88.8	8
82			42	F	156	109	5	3	3	9.2	10.5		211	3.8	6.2	3.6	2.9	4	8	418	330	10.7	7.2	4	4.3	23.3	24.4	78.8	77	5
83			28	F	152	47	9	9	9	5.5	12	2	223	2.5		3.6		3		561	309	5.5	8.5	3.4	5.5	15	21.9	57.4	73.5	9
84			47	F	156	110	6	6	6	11.5	14.6	8	16.7	4.7	10	3.1	2.7	6	15	214	277	6.8	8.1	4.9	5.8	23.4	25	79	80.6	6
85			44	F	162	70	5	3	3	6.7				1.9		3.9		2		410		7.2		3.7		18.3		63.8		5
86			34	F	161	110	11	11	11		9.8		9		4.4		2.8		6		445		6.9		3.9		25.4		86.5	11
87			70	F	158	84	5	3	3	10.9	11	29	139	8.9	7		2.2	15	13	265	230	8.2	6.8	4.6	4.5	23.5	24.5	76.7	75	5
88			35	F	154	62	6	3	3	6.3	11.7	3	60.1		15		2.6		23	301	206	4.2	5.2	3.3	4.2	19.3	28.1	69.9	84.2	6
89			23	F	160	81	1	1	1	10.8	10.6	22		3.1				4		405	249	9.7	9.1	4.8	4.4	22.5	24.4	70	80.2	1
90			46	F	176	80	6	3	3	7.5	12.1			2.9		3.5		3		399	284	5.8	6.3	4	4.6	18.6	26.5	67.8	82.1	6
91			29	F	162	61	5	3	3	8.4	10	8	206	3.2		3.3		4		327	267	8.8	8.7	4.8	4.7	17.5	21.1	59.7	67.8	5
92			47	F	161	62	4	2	2	11.4	12.6	6	59.5		16		2.1		30	323	305	4.5	5.1	4.7	4.9	24.4	25.8	80.6	84	4
93			49	F	159	88	11	6	6	6.9	13.5			2.5		3.6		3		337	286	6.7	4.1	4.3	4.6	15.9	29.3	54	88.7	11
94			28	F	160	101	5	3	3	10.1	13.7	32		4.4	12	2.1	2.3	9	21	239	228	9.4	8	4.8	5	21.3	27.7	69.7	86.7	5
95			39	F	157	70	5	3	3	7.3	11.7	8	19	2.5				2		313	276	8	10.9	4.1	4.7	17.2	24.9	56	78.3	5
96			34	F	155	70	7	7	7	12	14.1	6	125	10.7				17		237	263	5.3	6.7	4.7	4.8	25.6	29.3	76.5	83.6	7
97			49	F	160	93	5	5	5	10.7	10.9	6		5.3	8.5		2.4		14	334	281	6.3	6.7	4.4	4.4	24.2	24.9	80.1	82.2	5
98			40	F	156	98	6	3	3	9.8	11.1	5								234	204	7.5	7.1	4.5	4.3	21.8	25.8	73.1	83.1	6
99			45	F	156	79	10	5	5	10.1	12.6			3.6	15.3	3.6		4	31	282	227	8.9	6.8	4.2	4.5	23.9	28.2	78.4	81.2	10
100			42	F	154	76	5	3	3	5	10.6	1	9.3	1.5						269	237	5.3	6.7	3.7	4.3	13.6	24.7	53.1	76	5
101			25	F	161	79	4	2	2	8.4	10.5									304	202	7.3	5.5	5	5	16.8	21	58	69	4
102			31	F	154	54	7	7	7	8	9.7	3		3.6		4.2		3		272	241	4	3.5	3.4	3.6	23.6	26.6	77.3	82.9	7
103			57	M	170	125	8	8	8	9.2	10.6	20								97	91	2.9	5.8	4.2	4.4	21.7	24	73	74.9	8
104			45	F	156	76	5	5	5	10	12.9				17		2.3		29	240	263	9.7	5	3.6	4.5	28	28.9	84.7	87.7	5
105			39	F	157	72.5	5	3	3	10	12	2	91.4	3.3	12	3.1	2.1	4	23	152	205	3.7	5.1	5	5.4	19.8	22.1	67.7	72	5
106			54	F	174	74	10	10	10	8.9	12.8									296	299	4.4	3.9	4.6	5.5	19.3	23.2	61	74.8	10
107			37	F	156	73	5	3	3	7.3	7.2			2.3		3		4.4		282	249	3.7	4.9	3.7	2.6	19.4	27.1	72.9	81.9	5
108			36	F	170	100	3	2	2	9.9	11.5									148	125	9.6	8.6	3.7	4	26.6	28.6	83.5	85.8	3
109			45	F	158	73	8	4	4	8.4	14.2	3								423	479	17	13.6	4.6	5.3	18	27	59.1	78.7	8
110			48	F	160	81	5	3	3	8.2	9.5	6		3.8		3.3		4		308	205	4.6	4.1	4.3	4.4	19	21.7	66.6	70.9	5
111			51	F	159	194	10	10	10	10.6	12.2		58	5.6	7.7	2.6		10	15	323	303	9	9.3	4.6	4.6	23.3	26.2	71.6	80	10
112			52	F	155	87	13	7	7	7.7	11.9	<1.0								390	281	5.8	5.2	4.2	3.7	18.5	28.7	61.7	89.6	13
113			32	F	157	91	4	4	4																					4
114			47	F	153	80	8	4	4	8.5	12.1		202							265	227	7.3	5.2	4.1	5	20.8	24.4	68.7	79.6	8
115			24	F	167	92	4	2	2	8.8	12.8	5	13		6.4				10	272	225	5.9	5.5	4.5	4.7	19.7	27	68.8	82	4
116			49	F	171	87	5	3	3	10.4	12.1	4	55	3.7	14			6	25	313	255	6.4	4.2	3.9	4.1	26.5	29.7	86.5	88.8	5
117			49	F	165	83	7	4	4	7.6	8.2	18	334	3.5	13	2.3	1.2	6	43	357	448	7	10.2	2.8	3	27.9	27.7	89.8	84.1	7
118			29	F	165	70	6	3	3	11.4	14.6			4.7		3.9		5		378	316	9.1	10.6	5.2	5.4	22.1	27	71.7	82	6
119			31	F	169	83	5	3	3	8.9	10.9	88	132	1.4	12.4	1.43	2.26	4	22	529	302	5.8	4.9	4	4	22.1	27.2	75.2	85.8	5
120			36	M	171	76	5	3	3	7.3		33		2.7		2.61		4		218		8.1		4		18.3		71.1		5
121			40	F	157	99	5	3	3	9.8	11.1	5								234	204	7.5	7.1	4.3	4.5	21.8	25.8	73.1	83.1	5
122			33	F	162	63	8	8	8	7.6	10.9	4	134		14.3		2.59		22	457	355	6.7	4.6	3.8	4.8	19.8	22.9	68.5	72.1	8
123			26	F	158	101	9	5	5	6.7	11.6			2.7	5	3.72	2.4	3	8	336	303	10.3	11.7	5	5.1	13.3	22.7	52.9	71.1	9
124			55	F	161	92	10	10	10	10.2	13.3				14.1		2		28	337	287	6.4	4.9	4.1	4.6	24.9	28.7	78.5	85.9	10
125			32	F	158	88	16	8	8	6.1	15.5	7	498	3	25.9	3.64		3	42	190	184	5	6.7	3.4	5.8	17.8	26.5	62.4	78	16
126			49	F	160	93	11	6	6	6.9	13.5			2.5		3.68		3		337	286	6.7	4.1	4.3	4.6	15.9	29.3	54	88.7	11
127			36	F	157	66	7	7	7	10.6	11.9		91		12.9		48		1.91	276	279	9	7.8	4.1	4.2	25.9	28.1	84.1	89.1	7
128			53	F	147	55	10	10	10	8.2	13.8		18.4							431	351	7.2	9.4	4.4	4.6	18.9	29.6	62.2	86.7	10
129			43	F	145	51	5	3	3	7.2	12.4		175	3.3	19.2	4.19	2.59	3	30	354	241	10.1	7.2	4.2	4.6	17.3	26.9	65.4	84.6	5
130			44	F	153	81	5	3	3	7.8	11.7	7								357	294	5.2	4.7	4.4	5.3	17.6	22.1	63.6	70.1	5
131			45	F	160	60	5	3	3	10	13.1	9		2.64				5		213	194	6.6	8.9	3.6	4.4	27.5	29.8	81.7	86.7	5
132			35	F	153	62	5	3	3	10	11			4.04		3.37		6		399	301	4.3	5.6	6.2	6.3	16	17.5	54.8	61.5	5
133			50	F	161	82	6	3	3	8.1	13.4	7		2.85	8			5	15	394	271	5.3	5.1	4.5	4.7	18.1	28.5	60.6	84	6
134			46	F	165	81	5			11.7	12			8		2.4		13		339	361	6.8	5.8	4.2	4.1	28	29	84	86	5
135			46	F	155	85	8	8	8	6.6	12.9	5		2.4	5	3.45	3.08	3	6	389	297	5.8	5.4	4.9	5.7	13.4	22.7	54	69.8	8
136			43	F	153	63	4	2	2	11	13.1		70.3		32		3.23		40	443	436	5.6	6.2	4.3	4.3	25.8	30.5	80	96	4
137			46	F	157	56	8	8	8	7.7	12.8	3	120		16					404	240	4.2	3.6	4.3	4.3	18.1	30	63.1	86.9	8
138			39	F	155	80	7	7	7	11.4	12.8	3	124		20		2.7		29	237	274	2.7	3.7	4.4	4.1	26	31.3	87.9	94.6	7
139			41	F	162	73	6	6	6	7.1	9.7	2		2.4	11	3.99	2.92	2	15	349	247	8.6	7.2	3.8	4.1	18.6	23.5	69.6	74.5	6
140			47	F	153	67	5	3	3	10.1	12.2	4	874	5.14	20		2	9	40	488	359	7.8	8.6	3.9	4.6	26.1	26.5	76.1	82.6	5
141			46	F	160	80	9	5	5	7.8	10.7	2	79.2	2.9	12.2	4.25		3	20	286	223	5.4	5.1	4.7	4.2	16.5	25.4	54.9	78	9
142			34	F	167	88	5	3	3	8.3		5		2.6		2.95		4		504		8		3.9		21.2		74.4		5
143			44	F	164	90	5	3	3	8.2	10.6	6	118							335	265	8	6.6	3.6	4.2	22.5	25.2	74.2	80	5
144			43	F	161	71	9	9	9	9.6	11.9	3	61.8							302	231	6.4	6.4	4.8	4.4	20.2	27	64.5	81.7	9
145			41	F	152	86	5	3	3	8.3	10.9	3.5	65	2.8	7.2		2.85	4	10	466	417	5.1	6.2	4.2	4.8	19.7	22.9	68.8	72.6	5
146			28	F	158	63	7	7	7	10.8	13.7			6.2		2.92		8		272	300	4.9	7.9	4.1	4.9	26.3	28.2	82.7	86.6	7
147			51	F	163	75	9	9	9	6.4	10.1	2		4.7	7.2	3.19	2.78	6	10	320	303	4.2	5	3.7	5.1	17.2	19.8	57.7	70.8	9
148			82	F	159	85	8	4	4	7.2	12.4			1.8		3.01		2		210	244	7.5	5.4	3.5	4.2	20.8	29.3	72.3	90	8
149			32	F	156	75	9	9	9	12.2	13.1	7	172	6.91	9.75			13	22	163	132	4.8	4.6	4.4	4.5	27.9	29.3	82.7	85.2	9
150			33	F	159	77	10	5	5	9.8	12.8	7	352							301	224	4.1	4.9	4.6	4.9	21.4	25.9	66	82.1	10
151			57	F	166	128	6	3	3	11.3	13.9	5	31.7							330	233	6.6	6.5	5.1	5.2	22	27	70	81.2	6
152			42	F	125	68	8	4	4	7.4	10.9	5		3.3		3.26		4		360	255	7.5	5	4	5	18.5	21.8	63.6	66.9	8
153			55	F	154	57	10	10	10																					10
154			81	F	163	100	2	1	1																					2
155			31	F	146	99	5	3	3	8	10.9			3.47				6		318	293	6.2	7.7	4.6	5.3	17.5	20.5	58.3	64.8	5
156			66	F	152	74	5	3	3	10.4	8.9																			5
157			30	F	154	75	10	10	10	8.9	12.9	5	45.7		13.2		1.95		27	291	199	4.4	3.9	4.1	4.8	21.9	26.6	74.6	79.3	10
158			78	F	147	76	2	1	1	10.1	10.6	93	548	11.5				22		284	295	5.3	5.2	3.3	3.42	30.5	31.1	85.4	88	2
159			48	F	153	80	5	5	5	8.5	13	9								267	198	6.3	7.2	4	4.4	21.3	29.8	69.9	91.7	5
160			47	F	161	76	10	5	5	7.7	11.4	4	68.6							355	282	4.3	6.1	3.8	4.3	20.3	26.5	65.1	81.6	10
161			35	F	156	69	6	3	3	7	12	4	33.4		5.5					232	191	10.8	5.2	3	4	23.3	30.2	77.7	91.7	6
162			18	F	156	113	8	4	4	7.6	11.8	24	239	1.1		2.72		2		488	354	11.6	11.4	5.1	6.1	14.8	19.2	52.8	61.5	8
163			33	F	160	84	10	10	10	8.2	12.6	3	12.9		9		3.2		11	358	327	6.4	8.6	4.6	4.5	17.9	27.8	62.8	84.1	10
164			41	F	155	72	10	5	5	9.9	12.4	4	226	4,75	9		2.4	6	15	285	234	5.8	5.1	3.4	4.2	28.9	29.2	81.9	85.3	10
165			47	F	142	66	5	5	5	11.8	11.6	47	141		16		2.6		25	225	290	15.6	6.7	4.3	4.1	27.3	28.3	85.7	87.6	5
166			17	M	164	99	6	3	3	8.7	11.5		77.2							513	294	9.8	13.5	4.1	4.9	21.1	23.5	72.6	74	6
167			24	F	151	38	5	3	3	8.2	13.5	3		3.15				4		430	346	4.7	5.8	4.2	4.6	19.5	29	63.2	89.2	5
168			43	F	154	96	9	5	5	8.8	13.6	4	98	3.5	16.8			5	32	438	364	8.4	8.3	4.2	4.6	21	29.6	66.2	87.2	9
169			44	F	151	107	10	5	5	9.1	12.3	5	136							374	287	8.5	7	3.9	3.9	23.3	31.5	73	95	10
170			17	F	160	51	5	5	5	6.9	10.8	2	11.7	1.6	19.2	3.11	3.03	2	25	453	397	3	3.8	4.2	4.5	16.4	23.8	59.5	74	5
171			32	F	155	76	5	3	3		11.8	91	30.6	4.3	9	2.77	2.6	6	14		245		7.7		4.2		27.9		86.1	5
172			32	F	164	105	8	8	8	9.4	11.5	5		4.4	15.3	4.5		4		306	230	7.2	7.3	4.7	4.5	20	25.6	68.4	79.1	8
173			17	F	157	43	10	10	10	7.3	12.8	2	23.4	2.7		3.61		3		513	374	8.2	6.1	4.7	4.5	15.7	28.4	59.7	86	10
174			31	F	159	66	7	4	4	11.4	11.7	343	299		19.3				46	221	174	7	3.7	4.2	3.9	27.4	29.9	85.8	88.5	7
175			45	F	155	84	5	5	5	9.3	11	4	15.5	3.89	8			6	13	260	245	4.3	6.3	3.8	4.2	24.5	26.5	75.5	85.5	5
176			54	F	147	116	5	3	3	7.9	13.9	4	137							296	343	8.4	8.6	4.5	5.2	17.5	26.9	64.2	86.8	5
177			45	F	154	64	5	3	3	12.2	13	6	87.3	17.3	8	2.38	1.9	29	17	317	292	6.4	8.1	4.7	4.4	25.9	29.3	82	86.5	5
178			30	F	163	67	5	3	3	6.3	10.2	2		1.6		3.8		2		500	306	4.2	9.3	3.8	4.8	16.8	21.4	63.6	75.7	5
179			19	F	166	108	7	7	7																					7
180			30	F	162	83	10	5	5	5.8	12.7	2		3.2		3.25		4		347	223	6.6	9.5	3.5	4.5	16.5	28.4	61.6	83.9	10
181			54	F	152	68	10	10	10	11.8	13.3	8	106	9.1	15	2.88	2.3	13	26	258	254	5.2	5.6	4.3	4.7	27.6	28.5	86.7	84.4	10
182			34	F	158	90	8	4	4	7.4	12.4	2	98	3.7	19.9			4		385	263	5.2	5.4	4.8	4.8	15.6	26	52.9	77	8
183			22	F	161	52	8	8	8	8.6	12.1	3	75							290	242	3.8	4.3	4.3	4.8	20.1	24.9	64	78	8
184			42	F	161	92	5	3	3	11.4	12.4	5	37.4		12		2.3		21	348	326	3.6	3.9	4.4	4.2	26.2	30	78.5	87.3	5
185			37	F	152	53	5	3	3																					5
186			39	F	173	86	5	3	3	11.3				4.7		2.58		7		251		10.6		3.8		29.9		92.3		5
187			45	F	162	72	6	3	3	6.8	11									318	258	6.8	7	4	4.3	17	25.3	62.3	78.6	6
188			35	F	169	86	6	6	6	11	12.6		130		13		2.1		25	138	150	3.4	4	4	4.2	27.5	29.9	85	91.9	6
189			51	F	150	102	3	3	3	13	14.2	6	20.4	4	22	3.78	3.7	4	24	460	427	11.3	11.6	5	5	26.1	28.6	84.6	88.1	3
190			74	F	140	47	5	5	5	7.3	11.3		145	3		3.3		4		398	394	5.2	4.9	3.3	4.4	22.3	25.8	75.3	78	5
191			51	F	150	75.4	6	6	6	7	10.3									726	607	14.9	11.6	3.6	4.4	19.4	23.3	67.6	80.4	6
192			47	F	165	94	9	9	9	9.7	11.8	7.5	179	5		3.4		6		212	218	5.4	4.8	3.9	4.4	25.1	27.1	80.1	83.9	9
193			29	F	149	63.9	11	11	11	7.6	11.9									288	262	5.7	5.7	3.7	4.3	20.7	27.5	70	85.2	11
194			51	F	159	92	10	5	5	11.2	12.3	23.8	129		18		2.3		31	166	186	5.9	5.1	4.1	4.3	31.7	33.1	88.5	86.7	10
195			36	F	158	71	10	5	5	11	13	4.9			29.3				47	198	220	4.8	4.3	4.1	4.5	26.8	29.1	82	84	10
196			18	F	163	63	18	9	9	4.5	11.7	2.3	218	2		3.8		2		282	273	5.3	5.7	2.8	4.6	15.8	25.4	61.4	83	18
197			32	F	160	112	5	4	4	8.4	11.7									256	254	3.9	4	3.7	4.4	22.5	26.9	78.3	83.4	5
198			28	F	154	96.6	10	10	10	7.8	11.1	2	151							326	294	4.6	3.1	4.5	5.2	17.4	21.3	58	72.4	10
199			39	F	152	84.8	10	5	5	7.1	11.1	3.5		3		3.8		3		384	256	6.2	4.6	4	5.1	17.8	21.8	67.3	70.8	10
200			30	F	151	92	20	10	10	9.1	12.4	7.2	514							323	267	11.1	10.6	4.3	4.8	21.2	25.7	72.1	83.6	20
201			47	F	151	64	16	8	8	4.9	12.5	3	427	2	18	3.2		2		258	200	8.6	5.1	2.6	4.6	19.4	26.9	69.8	83	16
202			54	M	155	50.7	6	3	3	8.5	11.6									474	175	7.9	5.4	4.8	5.6	17.7	20.7	56.4	65.7	6
203			61	F	160	69	10	5	5	8.8	10.1	42	1805	14.56	18.41			23	41	237	150	6.6	3.7	3.3	3.6	26.5	28.3	78	81.4	10
204			44	F	156	62	12	12	12																					12
205			19	F	154	48	10	5	5		13.2		228		18.7		2.56		29		315		9.57		5		26.5		83.2	10
206			42	F	161	74	10	10	10	8.3		3.5		3						332		3.5		4		21		72.5		10
207			18	F	157	73.8	22	11	11	7	12.8	3.6		2		3.4		2		418	304	12.7	10.4	4.7	4.8	15	26.6	54.5	83.8	22
208			23	F	153	48.9	8	8	8	6.4	12		8.7	2	5	3.8		2		379	293	6.1	6.1	4.2	4.6	15.4	26.3	62.5	84.9	8
209			34	F	162	61	5	5	5	11.9	12.5									463	378	7	6.8	4.3	4.2	27.9	29.9	90.1	93.1	5
210			21	F	162	95	2	2	2	9.9	10.5			2		3.1		3		568	510	7.9	6.2	4.7	4.9	21	21.6	71.1	71.5	2
211			21	F	155	35	10	10	10		13.2	4.7			19		2.4		32		275		4.8		5		26.5		82.5	10
212			54	F	157	75	20	10	10	9.8	14.7	9.3								729	314	12	7.8	3.8	5	25.8	29.7	82.8	85	20
213			55	F	156	66.7	9	8	8	10.5										195		6		4.6		23.1		76.5		9
214			37	F	160	83	20	10	10	11.2										528		7.9		4		28.1		84.1		20
215			47	F	162	83	20	10	10	6.5		7								337		5.1		3.6		18		69.6		20
216			36	F	167	85	5	5	5	9	10.7	6		5		3.3		6		291	252	5.7	4.4	4.8	4.9	18.6	21.8	65.6	69	5
217			66	F	149	96	10	10	10	6.8		2.9								453		8.3		4.2		16.3		58		10
218			43	F	147	74.5	12	6	6	10.6		8								359		6.4		4.4		24.1		75		12
219			46	F	159	84	11	8	8	9.2		7		2.5		3.35		3		281		9.3		4.3		21.5		70.3		11
220			42	F	149	71	6	6	6	10.2	12.2									341	333	10.1	8.6	4.2	4.4	24.5	27.9	77.7	84.7	6
221			45	F	158	78	4	2	2	9	11.2	58.9	37.4	7	9	3	2.5	9	14	516	388	13	8.2	4.4	4.6	20.7	24.1	71.3	78.1	4
222			31	F	166	92	9	9	9	9.2	13.7			4		3.2		5		425	309	7.7	6.4	5.2	5.1	17.7	27	64.3	85	9
223			31	F	168	80	3	2	2	8.6		5.4		2		2.6		3		409		9.1		3.4		25.3		82.1		3
224			33	F	156	71	16	8	8	7.2		2.4		2		3.1		3		466		5.5		4.2		17.7		61.5		16
225			52	F	163	76	18	9	9	7.5	12.8	3.3	293	2		3.6		2		408	297	7	7.6	3.5	4.2	20.7	30.4	74.9	95.7	18
226			41	F	153	76	22	11	11	7.1		9.3		15		3.1		19		364		6.4		3.6		19.7		71.2		22
227			60	M	165	80	9	9	9	9.1	14.3									285	187	8.5	7.7	5.3	6.1	17.2	23.3	67.5	74.8	9
228			50	F	148	62	8	7	7	6.5	11.8	3.1	23.4		5	3.4	3.4		6	332	333	8.7	6.9	4.2	4.4	15.6	26.6	59.6	83.8	8
229			42	F	162	72	10	5	5	11.7	12.1	76.6	408	8	9	2.8	2.3	11	16	371	375	4.7	5	5	5.4	22.8	22.6	74.6	75	10
230			26	F	165	84	2	1	1		13										242		12.2		4.8		27.1		84.6	2
231			48	F	142	74	5	5	5	6.7				3		2.7		4		343		4.8		4.1		16.5		62.6		5
232			44	F	155	66	10	5	5	10.1	12.8	4.7	36.7	3.88				5		329	306	7.4	6.8	4.6	4.8	21.9	26.6	68	82.7	10
233			48	F	157	98	10	5	5	10.5	11.9	14		5.7	10	2.32			22	220	233	8.27	7.1	4.1	4.4	25.4	26.9	79.1	84	10
234			49	F	171	81.2	20	10	10	9.1	11.4		31.6							451	309	5.6	6.7	4.1	4.1	22.2	27.8	68.8	85	20
235			52	F	159	74	9	9	9	8.7	12.2	5.6	97.7							408	254	7.3	6.8	4.9	5	17.8	24.5	60.2	74.9	9
236			61	M	173	68.7	12	6	6	10.3	8.1		808		11		2.4		18	254	330	8.5	8.5	3.8	2.8	27.3	29.5	88.6	94.5	12
237			35	F	158	62.3	12	6	6	7.6	9.1	3.9	450	2.86				4		208	608	3.7	4.8	5.8	5.7	13	15	46.1	56	12
238			43	F	155	73	16	8	8	6.8	11	2.6	87	4						437	307	8.3	8.7	3.5	4.1	19.5	27	67.4	86	16
239			48	M	173	86	6	3	3	8.4	9.1	732	982	14	14	1.7	1.5	33	37	308	239	9	8.5	2.5	2.8	33.7	32.6	94.8	96.1	6
240			41	F	161	85.6	5	5	5	8.2	10.5	4.6								217	210	4.2	5.1	4.2	4.3	19.7	24.2	64	80	5
241			44	F	153	70	12	12	12	9.1	12.4	5.4	606	5	13	2.9	1.7	7	30	410	286	5.2	4.8	4.3	4.8	21.2	26	72.3	79	12
242			50	F	160	87	22	11	11	7.7	12.1	7		3		3.1		4		282	297	4.6	4.8	4.1	4.4	18.6	27.4	64.7	84.2	22
243			35	F	162	85	2	1	1	11.5	12	9.5	77.7	6	15.8	3.8	3.33	6	19	371	348	5.8	4.8	4.4	4.6	26.4	26.4	83.3	82.9	2
244			39	F	150	73.8	8	4	4	11.8	12.9	53.7	391.1	71	71			14	39	261	289	6.1	5.1	4.6	4.6	25.4	27.9	83.6	86.1	8
245			55	F	156	94	7	6	6	6.1				2		2.4		3		405		8.3		3.6		16.7		60.3		7
246			37	F	156	103	10	5	5	8.6	12	5								205	208	4.38	5.75	3.8	4	22.6	29.7	74.2	85.9	10
247			43	F	156	66	16	8	8	6.2		2		2						285		3.9		3.6		17.1		63.4		16
248			40	F	150	83.3	10	5	5	10	12.5	4.5	122	4.73	10.5			6	23	419	408	7.4	8.4	4.1	4.8	24.4	26.2	77.3	81	10
249			42	F	162	89.5	22	13	13	6.8	11.5									291	206	4.3	3.8	4	4.5	17	25.6	58.6	82	22
250			50	F	160	86.4	22	11	11		11.1		47.4								255		5.5		3.7		29.8		93	22
251			43	F	158	80	12	6	6	10.2	10.9		323		13.86				26	358	276	5.2	5.9	5.1	5.4	19.9	20.1	62.9	64.1	12
252			73	F	152	99	8	4	4	8.7	10.8		932	6	7	2	1.8	12	16	304	297	10.3	9.3	3.3	4	26.7	27.2	86.2	87.9	8
253			50	F		90	20	10	10	6.5	12.4		564	3		3.6		3		330	226	9.5	8.6	4.5	5.4	14.4	22.7	56.7	71.1	20
254			39	F	149	67.8	8	4	4	8.8	10.5	3.5	76.4	3	9	3.2	2.1	4	17	214	151	5.8	4.6	4	4.1	21.8	25.4	76.5	86.7	8
255			51	F	170	87	10	5	5	11.3	12.7	5	141	8	14.5	3.3	2.72	10	21	417	349	4.9	7.5	4.4	4.9	25.9	25.9	84.2	84.2	10
256			45	F	150	78	16	8	8	6.4	10.8	24	77	2	12	3	2.4	3	20	532	363	6.7	6.8	4	4.1	16.1	26.2	55.4	80	16
257			32	F	152	50	8	4	4	8.4	12.9	6			11		3.1		14	282	320	3.5	4.5	5.1	5.8	16.4	22.4	55	74.5	8
258			86	M	160	55	10	5	5	8.6	9.9			6	12	1.5	1.2	16	40	262	362	5	6.3	3.7	3.8	23.2	25.8	74.5	83.3	10
259			55	F	156	94	11	6	6	6.1				2		2.4		3		405		8.3		3.6		16.7		60.3		11
260			40	F	165	93	14	7	7	7.5	12.5	6.3								467	387	6.4	6.3	4	4.4	18.5	28.2	67.9	87.1	14
261			17	F	174	99	10	5	5	8	13.3		65.6		10		2.9		14	433	268	7.3	7.3	4	5.2	20.2	25.8	69.7	80.8	10
262			24	F	156	69	8	7	7	10.9	13.6	6.2	144	6	15.3	2.8	1.83	9	33	325	291	12.2	7.6	4.4	5.1	24.5	28.6	77	85	8
263			44	F	168	86	5	5	5	9	10.1	7.4		8	14	3.7	2.5	9	22	283	353	5	5.1	4.4	4.9	20.2	20.6	64	71.3	5
264			36	F	166	83	8	8	8	8.3	10.2				12		2.8		17	229	258	7.6	4.7	3.8	4.4	21.6	23.4	69	78.2	8
265			47	F	151	74	5	5	5	5.9	10.4	1.7	39.6	2	12	3.6	3.6	2	13	192	266	5	5.4	4	4.8	14.9	21.7	57.3	74.6	5
266			30	F	173	69	8	4	4	10	12.4	7	178	3.8	6.6	2.97	2.02	5	13	218	199	3.79	5.42	5.5	5.6	18.3	21.9	63.9	70.3	8
267			46	F	155	65.2	3	3	3	9.9	10.3			4	4		3.7		4	273	326	5	6.2	4.2	4.4	23.9	23.5	75.2	76.7	3
268			52	F	163	76	18	9	9	7.5	12.8	3.3	293	2		3.6		2		349	297	6.5	7.6	3.5	4.2	21.2	30.4	74.9	95.7	18
269			63	M	170	81	8	4	4	8.7	11.2	122	652	11	18	3.3	2.6	13	28	170	192	3.8	6.4	3	3.8	28.9	29.7	87.2	85.4	8
270			20	F	153	78	14	7	7	10.2	12.3	3.8	273	4		3.3		5		464	353	6.9	8.7	4.2	4.5	24.5	27.4	78.9	83	14
271			36	M	173	75	9	4	4	8.5	12.6	7.7	28.9	2	42	3.2	3.2	2	52	391	520	8.7	12.4	4	4.6	21	27.5	73.3	84.7	9
272			24	F	163	66	4	4	4	9.1	9	13.1	44	11	11		3.8	14	12	220	222	12.5	6.3	4.2	4.1	21.4	21.9	68.2	67.8	4
273			34	F	170	64	10	5	5	9.6	12.1	6	42	1.3	8.9				15	434	396	9.3	7.9	4.7	4.7	20.6	25.6	67	86.4	10
274			48	F	161	70.3	14	7	7	8.9	12.6		51	3.4	11	3.33	2.3	4	19	421	341	10.3	7.5	4.2	4.3	21.3	29.2	75.1	90.5	14
275			39	F	153	70	10	5	5	11.1	12.8		117.3	5	14.7	2.9		7	27	291	265	6.5	6.3	4.6	4.8	23.9	26.8	72	82.4	10
276			30	F	155	56.5	10	5	5	8.2	12.8		780							494	374	10.1	8	4.4	4.9	18.5	26	60.9	78.1	10
277			29	F	164	55.5	12	6	6	10.2		3.2								438		3.8		5.2		19.7		69.2		12
278			49	F	173	92	5	5	5	8.4		46		4		2.7		6		292		5.8		3.9		21.6		75		5
279			29	F	156	67	3	3	3	10.7	11.7	8	11	3.2	4.6					441	421	6.93	5.11	5.3	5.4	20.1	21.6	68.6	71.5	3
280			89	M			10	5	5	7.8	10.5	79.6	263.6	6	11	1.8	1.54	13	28	309	298	9.2	8	3.4	4.5	22.8	23.2	74.3	75	10
281			49	F	155	76	24	12	12	6.8		5		4		3.9		4		381		6.8		3.9		17.3		62		24
282			23	F	156	47	18	9	9	7.8										291		7.4		4.1		19.1		68.5		18
283			41	F	163	75	5	5	5	11.4	11.5	52		7						201	211	4.12	6.1	4.6	4.6	24.7	25.3	74.2	82	5
284			43	F	163	64	17	8	8	5.3	10.6	2.6		2		3.1		3		417	252	4.6	6.8	3.7	4.3	14.2	24.8	57.5	77.3	17
285			43	F	154	93	3	3	3	9	8.9			4						427	450	8.3	8.2	4.4	4.8	20.7	18.7	69.2	66	3
286			32	female	150	51	10	5	5	4.7	13.8	5	na	3.2	12	2.9	2.8	4	17	253	248	2.2	7.6	3.1	5.4	15	25.6	58.9	81.4	10
287			20	female	162	46	3	3	3	9.9	12.1	4	na	na	na	na	na	na	na	307	303	5.8	5.6	4	4.4	24.7	27.4	83.3	84.1	3
288			80	female	na	na	6	3	3	8	12.2	6	na	2.4	10	3	2.2	3	18	392	347	8	7.1	3	4.8	19	25.3	63	84.1	6
289			36	female	156	64	1	1	1	7.2	10.9	4	438	2.5	22	3.44	2.4	3	37	307	285	3.1	2.2	3.4	4.1	21.2	26.3	70.9	83	1
290			41	female	163	96	10	5	5	10.3	11.3	7	na	6.3	6	2.97	2.6	8	9	299	241	5.6	4.6	4.1	4.1	25.1	27.4	83.5	84.7	10
291			47	female	157	67.5	10	5	5	9.7	9.3	na	na	na	na	na	na	na	na	217	262	2.7	2.3	4.2	4.2	23.2	22.1	78.7	74.8	10
292			34	female	155	47	10	5	5	8.6	8.8	83	na	5.3	na	1.9	na	11	na	298	325	7.5	10.4	4.4	4.3	19.4	20.5	66	67.1	10
293			36	female	na	na	6	3	3	7.1	na	36	na	4.6	na	3.3	na	6	na	483	na	9.8	na	2.8	na	25.6	na	84.1	na	6
294			32	female	161	54	10	5	5	11.2	11.8	29	342	13	21	2.47	2.36	21	36	195	177	6.6	4.6	4.9	5	22.9	23.6	71.9	74.8	10
295			42	female	172	80	22	11	11	9.5	10.6	53	533	5.7	4.6	2.18	na	10	13	591	422	6.4	4.9	4.7	5.1	20.3	20.9	65.5	67	22
296			52	female	155	82	10	5	5	7.3	11.4	2	na	na	10	na	2.2	na	18	738	412	7.9	8.2	7.9	8.2	17.5	22.5	66	78	10
297			29	female		81	14	7	7	6.1	12.7	na	365	na	na	na	na	na	na	220	210	4.7	5.9	3.8	4.9	16.3	25.9	61.1	78.8	14
298			33	female	169	101	6	3	3	8.7	12.6	na	8	na	6.3	na	4.6	na	5	763	379	8.2	7.2	4.7	4.5	18.5	27.5	66.8	85.4	6
299			32	female	154	79	10	10	10	9.8	11.7	na	na	2.8	8.2	na	na	4	16	278	310	5.8	6.7	4.3	4.1	22.8	28.7	71	86.7	10
300			28	female	162	83	10	5	5	5.8	12.7	2	na	3.2	na	3.25	na	4	na	347	223	6.6	9.5	3.5	4.5	16.5	28.4	61.6	83.9	10
301			18	female	168	60	6	6	6	8.7	na	na	na	3	na	2.6	na	5	na	291	na	6.5	na	3.9	na	22.2	na	72.4	na	6
302			38	female	151	90	6	6	6	8.9	10.2	na	na	na	na	na	na	na	na	236	370	5.1	3.4	4.4	4.5	20.4	22.8	68.1	79.6	6
303			45	female	152	67	10	5	5	10.1	12.2	4	874	5.14	20	na	2	9	40	488	359	7.8	8.6	3.9	4.6	26.1	26.5	76.1	82.6	10
304			18	male	168	49	8	4	4	8	14.2	4	na	3.3	na	4.48	na	3	na	303	267	6.2	10.6	4.6	4.8	17.4	29.3	62.9	85.5	8
305			46	female	178	75	10	5	5	9.4	11.2	na	46	na	7	na	2.5	na	11	540	468	9.6	11	4.8	4.8	19.7	23.5	69.2	78.6	10
306			42	female	152	72	18	9	9	8.2	13.4	5	310	4	na	3.2	na	5	na	246	206	8.3	9.9	5	5	16.4	26.9	55	76.3	18
307			36	female	148	79	8	4	4	5.4	na	12	na	2	na	3.3	na	2	na	441	na	7.4	na	3.4	na	15.8	na	62.3	na	8
308			21	female	159	93	16	8	8	7.1	11.1	4	na	2.7	na	na	na	na	na	434	339	5.1	10	4.6	4.2	15.5	26.3	56	83.4	16
309			31	female	156	50	10	5	5	8.9	10.9	4.4	69	3	15.5	3.2	2.31	4	26	298	183	6.8	4.5	4	4.1	22.5	26.6	75.5	83.2	10
310			38	female	149	78	10	5	5	10	11.5	na	na	na	na	na	na	na	na	343	257	6.4	4.4	4	4.5	24.8	25.8	78	85.4	10
311			24	female	162	101	4	2	2	11.6	13	11	na	na	na	na	na	na	na	271	242	9	12.2	4.2	4.8	27.9	27.1	83	84.6	4
312			32	female	153	91	18	9	9	9.7	12.9	13	579	na	na	na	na	na	na	257	275	4.7	7.8	3.6	4.5	26.8	28.6	87.6	86	18
313			27	female	161	74	20	10	10	7.2	na	5.4	na	2.47	na	na	na	4	na	399	na	8.1	na	3.3	na	21.8	na	67.1	na	20
314			32	female	161	106	6	6	6	8.3	na	na	na	na	na	na	na	na	na	427	na	9.7	na	4.4	na	19	na	67.7	na	6
315			70	female	153	68	10	10	10	7.7	11.9	8.9	na	3	na	3.1	na	4	na	224	206	5.9	6.1	4.6	4.4	16.9	26.9	62.6	82.6	10
316			68	female	155	75	10	5	5	8.2	11.1	26	249	5.46	8	na	1.7	9	19	276	233	5.6	4.5	4.3	4.6	19.1	24	63.8	79	10
317			46	female	162	87	7	7	7	10.6	na	na	na	4	na	2.6	na	6	na	194	na	5.9	na	4.7	na	22.4	na	73.8	na	7
318			47	female	156	70	7	7	7	9.2	13	3.6	50	6.3	na	na	na	8	na	332	185	3.9	4.3	4.9	4.8	18.9	27.8	68.7	85	7
319			49	female	145	75	5	5	5	9.3	10.5	na	na	na	na	na	na	na	na	243	326	8.6	5.8	4.4	4.6	21	23	70	74	5
320			35	female	142	43	16	8	8	9.3	12.1	40	956	8.3	na	na	na	12	na	159	171	14.7	4.7	3.2	4.6	29.5	29.4	91.7	86.8	16
321			45	female	157	74	12	6	6	6.3	10.8	4.2	18	3	9	3.2	2.5	4	14	355	224	6.2	4.9	3.5	3.8	18.1	28.2	70	73	12
322			24	female	165	90	3	3	3	11.9	11.7	na	na	na	na	na	na	na	na	316	292	6.2	6.2	4.4	4.2	27.2	28.2	87.7	89.6	3
323			39	female	160	79	4	4	4	11.1	11.6	49.5	206	11.8	14.5	na	na	22	31	254	234	5	4.4	5	5.2	22.3	22.3	68	69.3	4
324			51	female	160	67	8	8	8	7.6	12.3	6	64.4	3	8	3	3.2	4	10	504	426	10.1	10.4	4.2	4.8	18.1	26.1	68.6	83.5	8
325			26	female	170	50	10	5	5	13.2	12.1	39	252	17.1	13	3	2.2	23	24	303	221	7.4	6.9	4.9	4.6	26.7	26.2	80.7	84.8	10
326			41	female	160	96	7	7	7	9.3	10.9	8	98	5.9	na	2.86	na	8	na	239	189	3.9	4.8	4.4	4.4	21	24.7	64.9	75	7
327			44	female	166	66	4	4	4	10	na	3	na	na	na	na	na	na	na	340	na	5.1	na	4.4	na	22.7	na	74.1	na	4
328			35	female	158	64	6	6	6	11	11.7	na	na	7	9	na	2.6	na	14	233	221	6.8	6.2	4	4	27.8	29	85.6	87.1	6
329			48	female	156	90	10	10	10	10	9.9	na	1071															88	86.6	10
330			53	female	146	73	8	4	4	7.6	9.9	5	na	2.8	na	2.5	na	5	na	284	259	4.7	5.2	3.8	3.2	19.9	30.6	67	92.6	8
331			26	female	160	51	10	10	10	9.5	na	4.8	na	4	na	3.9	na	4	na	412	na	8.2	na	4.8	na	19.7	na	70.5	na	10
332			48	female	162	82	2	1	1																					2
333			27	female	160	59	1	1	1	9.7	10.9	na	na	4	na	3.3	na	5	na	395	371	7.7	8.6	5.5	5.5	21.7	24.2	71.7	76.5	1
334			45	female	151	66	10	5	5	8.7	11.6	na	na	na	na	na	na	na	na	412	295	8.4	8.1	4.5	4.8	19.5	24	66.9	77.4	10
335			46	female	156	56	12	6	6	11	na	15.5	na	3	na	2.6	na	5	na	310	na	6.7	na	4.3	na	25.6	na	86.7	na	12
336			33	female	157	68	10	5	5	10.8	11.6	3.9	na	9.9	31.2	na	na	13	50	302	266	6.8	7.8	4.4	4.4	25.4	28	77	83.1	10
337			44	female	160	73	6	3	3	9	10.9	na	na	4	5	3	2.5	5	8	253	249	4.3	7.9	4.2	4.6	21.4	23.9	73.3	77	6
338			39	female	161	89	5	5	5	11	9.2	4	61	na	5.4	na	na	na	na	288	366	5.6	4	4.7	3.7	23.7	24.7	70	80.4	5
339			46	female	160	99	10	5	5	9	13.1	na	na	3	na	3.7	na	3	na	351	348	7.3	6.9	4.5	5.6	19.8	23.6	67.4	76.2	10
340			34	female	na	89	20	10	10	8.2	na	n	n	5	n	3	n	7	n	231	n	6	n	4.3	n	19.2	n	70.9	n	20
341			50	female	159	107	10	10	10	6.1	12.6	5	na	2.5	na	3.5	na	3	na	467	372	11.4	8.3	4	5.2	16	24	57.6	76.5	10
342			58	female	160	116	11	11	11	7.7	na	7.1	na	3	na	3.4	na	3	na	231	na	6.5	na	4.9	na	15.7	na	56	na	11
343			44	female	153	54	12	6	6	10.8	11.5	13.4	499	na	na	na	na	na	na	264	208	3.9	4.2	4	4.1	27.2	28	85.9	87.3	12
344			33	female	161	55	20	10	10	8.9	11.3	na	na	5	na	na	na	6	na	426	312	11.7	16	3	3.7	29.9	30.5	87.1	92.7	20
345			44	female	160	84	10	10	10	9.6	na	4.3	na	6.1	na	na	na	9	na	275	na	6.1	na	4.6	na	20.9	na	67.8	na	10
346			48	female	158	81	7	7	7	7.6	11.3	6	28.1	na	n	na	n	na	n	224	182	4.3	3.8	4.4	4.6	17.2	23.6	62.7	73	7
347			20	female	160	49	20	10	10	7.7	13.3	na	748	na	na	na	na	na	na	292	245	6.8	6.9	3.5	4.3	21.9	30.9	74.4	88.4	20
348			44	male	162	62	10	5	5	7.1	12.3	6.5	41.2	2	6	3.5	3.1	2	8	310	256	6.5	8.7	4.5	5.4	15.9	22.7	65.7	79.3	10
349			27	female	168	90	18	9	9	10	12.3	6	na	na	na	na	na	na	na	249	182	5.7	4.9	4.1	4.1	24.3	30.1	77.4	85.3	18
350			49	female	161	75	10	5	5	7.6	10.2	2.4	94.6	2	6	3.2	2.7	2	9	197	260	5.3	5	4	4.7	18.9	21.6	65.7	73.9	10
351			39	female	161	68	10	5	5	6.9	11.8	10	136	15	53	3.6	3.1	17	68	380	214	4.4	3.6	4.1	5.2	17	21.9	58.1	67.4	10
352			49	female	158	82	8	4	4	9.8	12.1	na	34	na	9	na	2	na	18	213	187	4.1	3.1	4.2	4.3	23.1	28.3	72.5	88.5	8
353			20	female	163	112	8	8	8																					8
354			39	female	155	87	20	10	10	6.2	12.1	4.1	na	na	17	na	2.6	na	26	337	471	7.6	6.4	4.1	4.3	15.2	28	59.4	85	20
355			56	female	168	95	10	10	10	12.4	13.5	na	na	9	19	2.8	2.3	13	33	235	194	7.1	5.5	4.6	4.4	26.8	30.8	82.3	88.4	10
356			37	female	170	99	10	10	10	8.2	11.5	na	na	na	na	na	na	na	na	734	636	7	8	4.8	5.8	17.1	19.7	58.9	63.6	10
357			34	female	159	74	10	5	5	8.7	9.4	323	639	5	48	1.7	1.9	12	50	348	359	8.4	13.1	4.7	5	18.4	18.7	62.7	62.7	10
358			43	female	147	74	10	10	10	9.2	12.4	3	28.6	na	9	na	na	na	na	483	367	6.9	6.7	4.1	4.5	22.4	27.7	70	81.1	10
359			45	female	163	83	2	2	2	9	11	6.9	396	4	15	3.8	3	4	20	457	387	8.1	7	4.6	4.9	19.7	22.3	68.9	74.4	2
360			29	female	154	68	8	8	8	12.6	13.8	7.3	46.2	na	na	na	na	na	na	231	275	5.9	7.9	4.7	4.9	26.6	28.3	81.4	87.5	8
361			48	female	151	100	6	8	8	8.7	10.5	na	3.8	na	7	na	3.4	na	8	355	309	6.4	5.9	4.3	4.2	20.4	25	69.8	79	6
362			46	female	153	75	10	5	5	10	12.6	na	na	na	na	na	na	na	na	363	366	11.7	5.1	3.3	4.2	30.1	30	90.1	92	10
363			28	female	156	80	7	7	7	9.2	12.6	na	na	4	12	3.4	2.4	5	20	258	238	9.6	8.2	4.7	5.1	19.6	24.7	69.6	24.7	7
364			26	female	153	95	4	4	4	11.5	13.2	na	84	6.6	na	na	na	na	na	348	385	7.7	8	5.1	5.2	22.6	25.1	73.9	77.1	4
365			28	female	155	55	10	5	5	8.2	11.1	na	na	4	na	2.8	na	6	na	494	354	10.1	8.3	4.4	4.6	18.5	24.3	60.9	75.7	10
366			73	female	157	87	10	5	5	8.5	11.5	216	495	8	13	2.5	1.6	16	32	99	132	3.1	4	3	4.1	28.7	28	88.5	85.9	10
367			46	female	166	86	20	10	10	7.6	13.3	5.7	148.4	na	na	na	na	na	na	415	298	5.8	5.4	4.1	5.2	18.6	25.8	67.2	81.4	20
368			48	female	157	86	10	5	5	10.4	13	73.3	228	7	11	2.4	2.1	12	20	361	292	7.5	8.1	3.7	4.6	28	28	85.7	82.8	10

## Sheet: FERENJECT
ferric carboxy maltose (ferinject)
SN#	Name	HC#	Age	Gender	Height (cm)	Weight (kg)	Number of ampoules received	Number of NS 0.9% 100ml bags with IV set	Number of visit to IV siute (BED COST)	HB		ferritin		iron		transferrin		fe% saturation		platlet		WBC		RBC		MCH		MCV		Number of injections
										before	after	before	after	before	after	before	after	before	after	before	after	before	after	before	after	before	after	before	after
1			66	Female	151	73.7	2	2	2	8.9	12.8	NA	NA	NA	19	3.1	2.8	13	27	86	78	6.1	7.4	2.8	4	31.7	31.9	98.9	94.3	2
2			42	Female	158	79	2	2	2	9.5	12.9	NA	17.6	2	NA	NA	NA	NA	NA	432	350	5.5	7.4	4.3	4.2	21.9	30.8	75.1	86	2
3			39	Female	170	96.9	2	1	1	7.7	12.4	10.1	317	2	13	2.6	1.6	3	32	353	228	7.3	8	3.4	4.2	22.3	29.5	78	93.6	2
4			39	Female	163	102	2	2	2	6.5	10.9	4.2	13.6	5.7	NA	3.8	3	2	33	146	207	4.6	4.1	3.8	4.4	17.2	24.9	60	78.7	2
5			43	Female	163	84.4	1	1	1	10.4	10.9	9.9	12.4	3.11	4.2	NA	NA	7	5	387	332	6.5	6.9	4.89	4.4	21.3	24.8	66	80.2	1
6			34	Female	149	76	2	1	1	7.7	10.5	4.3	597	5	22.72	NA	NA	4	42	315	349	6	6.5	3.8	4	20.4	26.3	65.9	81.7	2
7			51	Female	181	110.6	1	1	1	8.2	10.7	4.2	440	4	15.3	3.15	2.67	6	23	282	229	7.9	5.4	4.5	5	18.3	21.4	67	73.2	1
8			36	Female	153	117.9	2	2	2	8.4	11.8	NA	65.4	NA	11	3.3	2.5	5	17	344	286	3.6	3	3.7	4.2	23	27.8	78.1	85.6	2
9			44	Female	158	106.45	2	2	2	10.2	13.2	NA	NA	4.9	6.4	NA	NA	NA	NA	346	355	9.1	10.3	4.6	5.2	22.2	25.5	70	76.3	2
10			39	Female	151	75.9	2	2	2	8	10.9	3	97.4	2	9	2.64	1.7	7	21	323	245	8.7	9.8	4.1	4.4	19.4	24.5	66.5	77.3	2
11			49	Female	162	89	3	2	2	10.3	15.2	2.9	5.9	NA	NA	2.5	NA	3	NA	359	259	7.1	8.2	4.7	5.2	22	29.3	67.6	89.4	3
12			29	Female	157	67.8	1	1	1	12.4	13	61.6	202	NA	25.8	NA	NA	NA	54	256	228	6.2	4.6	4.3	4.4	28.8	29.3	83.5	89	1
13			46	Female	168	67	2	1	1	NA	12.2	3	221	3	14	NA	2	NA	28	NA	275	NA	4.4	NA	5	NA	24.4	NA	75.4	2
14			67	Male	177	99	2	1	1	7.6	15.9	7.2	227	NA	59	2.8	2.6	4	91	92	321	4.3	14.1	3.6	4.7	21.3	33.7	73.3	96.6	2
15			42	Female	168	83	1	1	1	12.4	13.6	9	60.7	NA	NA	NA	NA	NA	NA	327	282	7	8.6	4.9	5	25.3	27.5	79.4	87.3	1
16			23	Female	156	74.3	2	1	1	13.6	12.6	NA	NA	3	NA	NA	NA	NA	NA	230	312	8.1	5.8	5.5	5	24.7	25.4	81.7	82.7	2
17			31	Female	166	62.9	2	2	2	10	12.5	3.7	NA	NA	13	3	2.1	4	25	483	405	9.4	9.3	3.8	4.4	26.2	28.3	82.5	85.7	2
18			28	Female	159	57	4	2	2	8	13.2	NA	NA	3	NA	NA	NA	NA	NA	174	240	14.2	13.71	3.4	4.4	23.2	29.7	76.2	93	4
19			54	Female	170	90.1	1	1	1	8.8	11.2	6.2	NA	NA	NA	3.2	NA	4	NA	210	129	10.5	7.1	4.5	4.9	19.7	22.8	68.7	72.7	1
20			26	Female	142	101.5	2	1	1	8.7	11.9	1	NA	14	NA	NA	NA	NA	NA	244	130	5.4	4.4	4.1	4.6	21.4	26.1	69	78	2
21			60	Male	183	121	2	1	1	13.9	12.2	45.4	168	10	6	2.4	2	23	12	219	154	6.1	7.3	4.8	3.9	29.1	31.4	90.2	94.3	2
22			71	Female	156	87.87	1	1	1	11.9	12.8	436	2363	6.05	20	1.9	2	21	40	279	123	10.7	21.1	4.1	4.3	29.1	29.6	88.3	92.8	1
23			45	Female	161	69.1	2	2	2	10.3	10.9	8.1	113	4	12	3	2.1	8	23	282	348	5.4	6.6	4.1	4.2	25.2	25.7	79.7	80.7	2
24			16	Female	167	69	2	1	1	7.8	11.8	5.6	12.8	NA	6	3.3	2.9	5	8	474	373	6.3	7	4.1	4.4	18.9	26.8	70.4	80.7	2
25			57	Female	154	50.7	1	1	1	11	11.6	124	533.6	NA	11	NA	NA	NA	NA	250	261	9.4	8.9	4.2	4.4	26.2	26.4	82.1	80.3	1
26			40	Female	157	110.95	2	1	1	10.7	11.8	NA	20	3	11	NA	2.4	NA	18	243	266	4.6	4.8	4.4	4.8	24.4	24.6	73	81.6	2
27			53	Female	157	62.7	2	1	1	7.7	12.8	2.7	NA	8	NA	2.66	NA	7	NA	420	219	7.7	7.3	5.4	6.2	14.2	20.6	54.8	69.5	2
28			43	Female	159	67.6	2	2	2	9.8	11.8	13	119	2	13	3.2	2.1	10	25	508	409	8.2	8.7	4.2	4.7	23.4	25.2	76.8	81.9	2
29			31	Female	160	77	2	2	2	8.7	12.4	8	87.8	NA	12.6	NA	NA	2	21	280	246	7.3	6.8	4.3	4.1	20.3	30.5	66	97.1	2
30			47	Female	151	85.45	2	1	1	10.1	11.5	16.2	45	NA	NA	NA	NA	NA	NA	104	81	7.1	5.4	3.8	3.8	26.2	30.3	83	92	2
31			45	Female	146	82.2	2	1	1	NA	11.9	NA	292	NA	NA	NA	NA	NA	NA	NA	231	NA	6	NA	4.6	NA	25.6	NA	77.2	2
32			47	Female	155	79	2	1	1	8.1	9.4	3.9	93	20	NA	NA	NA	NA	---	308	257	4.7	2.8	3.8	3.9	21.5	24	66.5	77.8	2
33			39	Female	175	84	1	1	1	11.5	10	482	557	NA	17	NA	2.8	NA	24	215	208	5.1	9.5	4.5	4	25.6	25.2	80	75.3	1
34			29	Female	155	67	1	1	1	NA	12.7	NA	30	NA	NA	NA	NA	NA	NA	NA	293	NA	8.3	NA	4.4	NA	28.9	NA	86.3	1
35			77	Female	154	56.7	2	1	1	7.4	8.3	7.9	920	NA	NA	NA	NA	NA	NA	295	485	6.1	10.6	3.6	3.8	20.5	22	64.5	70	2
36			56	Male	165	73.3	2	2	2	9.8	NA	5	NA	6	NA	NA	NA	NA	NA	457	NA	10.1	NA	6.1	NA	16.2	NA	63	NA	2
37			51	Female	163	76.7	1	1	1	9.2	10.7	NA	98.6	3	14	3	2.5	8	22	264	252	4.1	4.6	3.9	4.3	23.5	24.8	76	79.6	1
38			27	Female	156	58.5	3	3	3	9.4	13	3.5	148	NA	4.6	3.1	1.62	4	11	352	303	6.9	6	4	4.6	23.3	28	78.7	89	3
39			37	Female	158	77.1	2	1	1	8.8	10.9	7	650	NA	NA	NA	NA	NA	NA	295	232	6.2	5.1	4.6	5.5	19	19.7	60.2	61.8	2
40			38	Female	162	62	2	1	1	10.6	11.6	4.1	NA	7	NA	NA	NA	NA	NA	225	241	6.2	5.1	4.4	4	24.1	29.3	74.2	88.7	2
41			49	Female	175	86.65	2	2	2	9.9	NA	NA	NA	NA	NA	3.4	NA	8	NA	433	NA	3.2	NA	4.1	NA	24.3	NA	80.4	NA	2
42			33	Female	162	73	2	1	1	NA	11.3	NA	281	3.7	NA	NA	NA	NA	NA	NA	214	NA	4.8	NA	4.8	NA	23.6	NA	75.5	2
43			44	Female	160	58.5	2	1	1	11.4	13.9	5.5	160	26.4	12	NA	1.6	6	30	276	254	5	5.5	4.3	4.8	26.7	29.1	78.2	89.3	2
44			33	Female	160	56	1	1	1	13.2	NA	36	NA	6	NA	2.32	NA	45	NA	233	NA	3.8	NA	3.9	NA	33.9	NA	96.1	NA	1
45			64	Female	156	68.9	1	1	1	12.9	13	167	374	5.86	11	2	2	12	22	264	265	18.3	13.3	4.8	4.9	27.1	26.7	84.7	85.8	1
46			52	Female	158	76.5	1	1	1	8.8	10.2	3.2	71.1	NA	11	NA	3.1	8	14	261	358	3.8	5.7	5	4.9	17.5	20.9	57.6	67.8	1
47			54	Female	149	76.4	2	2	2	10.4	11.3	NA	48.4	NA	14	NA	2	NA	28	354	258	7.38	5.1	4.6	4.9	22.8	23.1	74.7	73	2
48			17	Female	160	47	1	1	1	NA	12	NA	51.7	NA	10	NA	2.9	NA	14	NA	197	NA	3	NA	5.6	NA	21.5	NA	76.2	1
49			51	Female	159	97.25	2	1	1	10.8	12.1	9	426	NA	13.6	NA	NA	NA	92	496	414	7.8	6.7	4.7	4.4	23.1	27.3	76.7	85.8	2
50			37	Female	160	106	2	1	1	8.9	13	3.9	99.9	5.17	NA	NA	NA	NA	NA	134	125	5.9	4.2	4.9	5.2	18.3	25	58.4	77	2
51			21	Female	154	59	2	2	2	13.1	14.2	NA	202	2.3	NA	NA	NA	8	NA	272	287	7.9	5.5	4.8	4.8	27	29.4	82	90	2
52			22	Female	153	56	2	2	2	7.4	12.8	3.7	50.1	NA	NA	4.01	NA	2	NA	418	206	6.4	8.6	4.2	4.8	17.5	26.6	61.1	84	2
53			29	Female	156	66	2	2	2	10.4	14	3.6	78.3	5.7	NA	NA	NA	NA	14	362	296	3.1	2.6	4.6	5	22.4	27.7	74	83.4	2
54			51	Female	156	76	1	1	1	10.4	13.2	10	26.4	3.08	NA	NA	NA	8	NA	292	250	6	6.6	4.5	4.7	23	27.8	76.4	86.5	1
55			24	Female	154	55.8	2	2	2	11	12.9	11	NA	2.3	11.99	NA	2.3	4	26	292	239	4.9	3.5	4	4	27.6	32	82	96	2
56			52	Female	159	70.1	2	1	1	8.3	11.9	8	137	5	21.8	3.04	1.79	3	48	336	244	5.9	5	4	4.3	20.6	28.1	66	85.6	2
57			37	Female	166	68.75	1	1	1	9.9	NA	4.2	NA	5.3	NA	NA	NA	NA	NA	350	NA	3.7	NA	4.4	NA	22.6	NA	74.9	NA	1
58			30	Female	152	53.3	2	1	1	8.7	12	4	175	NA	23	3.45	2.2	6	42	220	142	5.9	3.8	4.5	5	19.3	24	66.1	74.9	2
59			29	Female	161	82	2	1	1	8.8	11.7	4.2	52.3	NA	3	NA	3	NA	4	275	274	9.2	6.9	4.4	5.1	20.2	23	69.7	75.2	2
60			52	Female	NA	81	2	1	1	10.2	12.1	11	139	3	14	NA	2.1	NA	26	255	296	6.9	5.6	4.1	4.5	25	26.7	74	82.1	2
61			38	Female	163	64.2	2	2	2	8.6	11.6	5.5	NA	NA	NA	2.9	NA	4	NA	436	502	8.4	8.7	4.2	4.7	20.6	24.6	71.2	80	2
62			37	Female	160	106	2	1	1	8.9	13	3.9	99.9	2	NA	NA	NA	NA	NA	134	125	5.9	4.2	4.9	5.2	18.3	25	58.4	77	2
63			18	Female	154	51	2	1	1	5.3	11.6	3.6	NA	3.3	NA	2.8	NA	3	NA	306	171	6.2	4.4	3.6	5.2	14.6	22.5	57.6	70.5	2
64			29	Female	159	84.6	3	3	3	8.7	12.8	3.9	208	2	NA	3.05	NA	7	NA	481	290	7.6	6.6	4.3	4.8	20.1	26.8	66.3	86	3
65			24	Female	164	110.4	2	1	1	7	10.5	4	7	NA	NA	3.3	NA	2	NA	434	368	5.4	4	4.1	4.4	17.1	23.7	61.1	71	2
66			38	Female	160	71.9	2	2	2	10.7	13.1	121	145	2.3	NA	NA	NA	NA	NA	249	260	4.9	3.6	4.6	4.8	23.3	27.3	73	85	2
67			22	Female	153	56	2	2	2	7.4	12.8	3.7	50.1	12	NA	4.01	NA	2	NA	418	206	6.4	8.6	4.2	4.8	17.5	26.6	61.1	84	2
68			50	Female	158	67.85	1	1	1	11.7	13.1	18.7	NA	14	NA	2.3	NA	20	NA	235	202	3.6	4	4	4.7	29	28.1	90.3	85.2	1
69			29	Female	170	92	1	1	1	12.3	12.1	43.6	148	NA	10	2.3	2.1	24	19	124	129	12.5	11.1	4.1	3.9	30.1	30.9	93.9	92.3	1
70			52	Female	155	89.5	2	2	2	8.4	11.7	4.3	24	4	2	NA	3.3	NA	2	250	294	7.6	7.8	3.7	4.4	22.9	26.7	75.5	82.5	2
71			81	Female	150	63	2	2	2	7.8	8.8	NA	225	NA	4	1.8	1.4	9	11	417	460	6.8	6.9	3.5	3.9	22.2	22.4	71.8	71.9	2
72			22	Female	165	81	1	1	1	9.3	11.9	10.7	NA	3.4	NA	NA	NA	NA	NA	242	294	6.9	6.3	4.1	4.8	22.8	24.6	72.9	79.3	1
73			41	Female	160	73	2	1	1	11	13.5	NA	208	3.6	8.6	na	NA	5	16	394	272	5.5	6.7	4.52	4.78	24.4	28.3	73	83	2
74			51	Female	157	79.3	2	1	1	6.8	10	2.6	1063	3.08	3	3.55	3.3	4	48	412	281	7.8	6.7	3.9	3.5	17.3	27.8	55.7	83	2
75			24	Female	154	55.8	2	2	2	11	12.9	11	NA	5	11.99	NA	2.3	4	26	292	239	4.9	3.5	4	4	27.6	32	82	96	2
76			41	Female	169	101.9	2	2	2	9.2	10.5	4.6	53	NA	NA	3.1	NA	6	8	313	240	4.2	4.8	4.4	4.4	20.8	23.6	69.8	77.7	2
77			51	Female	159	72	2	1	1	10.6	14.6	4.8	148	2	NA	NA	NA	NA	NA	269	255	5.8	11.4	4.6	4.9	23	29.9	70.4	95.1	2
78			32	Female	165	77.1	2	1	1	7.9	10	2.9	NA	5.3	NA	2.8	NA	3	NA	277	307	4.4	7.8	4.1	4.6	19.5	21.7	65.1	74.3	2
79			30	Female	152	53.3	2	1	1	8.7	12	4	175	NA	23	3.45	2.2	6	42	220	142	5.9	3.8	4.5	5	19.3	24	66.1	74.9	2
80			31	Female	157	112.4	2	2	2	9.3	11.2	NA	NA	6.6	NA	NA	NA	NA	NA	393	277	10.1	9.7	5.3	5.7	17.7	19.7	59.2	65.2	2
81			41	Female	165	92	2	1	1	9.8	12.4	6.5	59	NA	11.2	3.08	1.97	9	23	308	256	3.7	4.6	4.2	4.1	23.3	30.2	72.8	89.5	2
82			29	Female	156	76.8	2	2	2	7.4	NA	NA	NA	20	NA	NA	NA	NA	NA	462	NA	6.1	NA	4.8	NA	15.4	NA	51	NA	2
83			26	Female	164	59.3	1	1	1	11.3	11.8	11	97.2	10	24	2.9	2.2	27	44	258	272	4.5	4	4	4.1	28.4	28.5	87	86.7	1
84			76	Female	159	113	2	2	2	9.2	10.4	62.3	NA	5.19	10	2.3	1.8	17	22	238	219	9.6	10.2	3	3.3	30.2	31.7	97	99.7	2
85			41	Female	162	79.7	2	2	2	8.5	11.6	6	61	3	8	4	2.9	6	11	213	157	5.6	4.2	4.6	4.9	18.6	23.5	60.2	72	2
86			54	Female	161	89	2	1	1	9	12.3	4.7	15.4	6.7	9	3.3	2.8	4	13	346	313	7.5	6.4	4.4	4.2	20.4	29.5	71.2	89	2
87			46	Male	172	97	2	1	1	12.7	13.5	13.2	212	NA	12	NA	2.3	9	21	407	340	6.1	5.6	4.4	4.6	28.6	29.7	89	89.9	2
88			19	Female	157	54.4	2	1	1	8.9	11.4	NA	70.2	NA	NA	NA	NA	NA	NA	451	265	7.1	14.7	4.3	4.9	20.7	23.2	74.4	77.8	2
89			26	Female	149	88.5	2	1	1	8.6	12.6	8	193	NA	3.23	NA	NA	NA	4	498	281	9.1	7.7	4.8	5.6	17.8	22.5	62.4	70.8	2
90			40	Female	160	67.8	2	1	1	8.7	10.9	NA	84.2	4.79	22	NA	2.2	NA	40	356	304	5.1	5.3	4.8	5.4	18.2	20.1	62.5	68.5	2
91			22	Female	151	43.8	2	2	2	10.3	12.4	6.3	NA	6	NA	NA	NA	7	NA	494	401	6.3	7	5	5.1	20.4	24.1	69.4	73	2
92			54	Female	142	79.9	2	2	2	9.7	9.4	NA	NA	NA	10	2.6	1.8	9	22	316	300	10.1	12.3	3.8	4	25.2	23.8	80	79.1	2
93			26	Female	161	64	2	2	2	9.3	NA	6	NA	NA	NA	NA	NA	NA	NA	345	NA	4.4	NA	4.3	NA	21.9	NA	71	NA	2
94			37	Female	158	58	2	1	1	8.8	NA	3.5	NA	2.7	NA	NA	NA	NA	NA	169	NA	5.7	NA	4.3	NA	20.3	NA	63	NA	2
95			24	Female	150	57	1	1	1	7.4	10	22	21	9.7	68	NA	3	4	91	329	249	5.7	6.9	4.4	4.7	16.9	21.3	56.8	70.6	1
96			39	Female	160	65	2	2	2	7.4	10.3	12	NA	3.5	2	2.92	3.5	13	2	377	302	6.8	5.7	3.8	4.2	19.5	24.6	66.8	79.2	2
97			34	Female	150	44	1	1	1	8.1	10.2	NA	NA	4	NA	2.88	NA	5	NA	163	223	6	5.7	3.6	4.1	22.6	25.1	73.5	81.3	1
98			44	Female	166	105	2	1	1	8.4	11.2	NA	28.3	2	7	3.1	2.4	5	12	392	289	8.4	7.3	4.2	4.5	20	24.8	69.9	78.3	2
99			32	Female	156	53.05	2	2	2	7.6	NA	4.7	NA	NA	NA	2.49	NA	3	NA	316	NA	5.3	NA	3	NA	25.4	NA	80.6	NA	2
100			34	Female	164	56	2	1	1	10.7	11.1	NA	992	5.44	NA	NA	NA	NA	NA	287	293	11.3	13.3	3.3	3.5	32.4	31.8	97.3	98.6	2
101			17	Male	164	85.4	2	1	1	10.7	12.4	4.4	31.1	3	7	3.1	1.9	7	15	283	346	4.3	10.6	5.1	5.3	20.8	23.3	64.5	76.5	2
102			24	Female	156	60.3	2	2	2	8	13.1	2.9	40.5	5.26	3	2.9	2.3	4	5	319	223	8.5	11.5	3.7	4.3	21.5	30.3	72.6	90.8	2
103			53	Female	152	68	2	1	1	10.9	13	NA	113	3	NA	NA	NA	9	NA	352	225	4.8	4.8	4.6	4.9	23.9	26.7	72.2	80.3	2
104			63	Female	160	86	2	1	1	8.8	12.8	12	NA	NA	NA	3.2	NA	4	NA	522	342	10.7	11	4.1	5	21.3	25.5	71.7	79.9	2
105			33	Female	158	61.3	2	1	1	8.3	13.9	NA	NA	4	17.5	NA	NA	NA	34	220	202	7.3	6	4	4.77	20.9	29	68.3	84.9	2
106			16	Female	166	67.2	2	1	1	10.9	12.8	6	NA	13	8	2.9	2.2	5	15	420	391	8.6	7.2	4.5	4.6	24.2	27.9	77.4	85.4	2
107			70	Male	160	86.2	2	2	2	11.9	12.7	140	284	6	17	2.7	2.5	19	27	230	224	4.5	2.9	3.8	4.2	31.6	30.6	90.2	89.4	2
108			53	Female	167	96.6	1	1	1	10.1	11.4	6.3	15.8	18	NA	3.6	NA	7	NA	264	200	4	4.1	5.5	5.4	18.3	21.1	60.8	67	1
109			37	Female	155	95	2	1	1	12	12.7	11.8	469	NA	NA	3.5	NA	20	NA	342	391	6.5	7.2	4.5	4.6	26.5	27.3	79	88	2
110			35	Female	161	81	2	1	1	11.8	12.2	NA	NA	5	NA	NA	NA	NA	NA	276	260	4	4.1	4.2	4.4	27.8	28	79.7	79.8	2
111			60	Female	147	62	2	1	1	9	9.9	19.5	401	4	14	1.3	1.2	15	47	110	115	2.6	3	3.4	4	26.7	29.3	81.9	88	2
112			19	Female	163	67.5	2	2	2	10.7	14	6.3	74.6	NA	12	3.2	2.6	5	18	333	349	3.2	3.2	4.3	5.2	24.7	27.2	78.3	86.2	2
113			25	Female	156	50.5	2	1	1	7.4	6	3	NA	2	NA	NA	NA	NA	NA	307	391	5.3	10.7	4.1	4	17.9	15.2	62	63	2
114			40	Female	170	92	2	1	1	9.3	11.7	2	NA	NA	NA	3.2	NA	2	NA	461	360	4.7	5.6	4.6	5	20.3	23.6	68.1	74	2
115			26	Female	156	64.5	2	2	2	10.7	12.4	10	236	NA	17	NA	1.8	NA	38	353	349	9	6.2	4.2	4.4	25.5	28.2	79.7	88.9	2
116			66	Male	164	84.5	2	2	2	8.3	13.3	NA	NA	10.6	NA	NA	NA	NA	NA	369	349	6	6.3	3.4	5.7	24.4	23.3	77.1	77.1	2
117			42	Female	161	68.55	2	1	1	9.2	10.5	7.1	35.8	9.4	9.7	3.23	2.54	13	15	399	405	4.7	10.5	4.1	4.4	22.8	23.8	71	78.7	2
118			70	Female	166	82	2	1	1	7.4	9.1	331	1839	3	5	NA	1.32	22	15	229	230	5.2	8.52	3.9	5	19.1	18.1	61	59.7	2
119			47	Female	150	112	1	1	1	8.6	10.4	8.4	10.8	10.2	7	2.6	2.4	5	12	625	592	11.3	10	4.2	4.1	20.6	25.3	70	80.3	1
120			49	Female	156	88	2	2	2	10.8	12.5	45	NA	7.2	20	1.64	1.9	25	42	265	233	3.8	3	4	4.5	26.7	27.7	81.9	85	2
121			57	Female	156	67	2	1	1	11.2	12.3	6	279	NA	NA	2.8	NA	10	NA	229	225	3	2.6	4	4	27.8	30.6	86	90	2
122			55	Female	169	86.5	2	1	1	6.3	11.2	10.6	349	6.9	NA	NA	NA	NA	NA	151	180	4.1	4.4	4.8	5.1	13	21.7	47.9	68.7	2
123			27	Female	159	66.5	1	1	1	12.6	13.3	44.2	NA	6.74	NA	3.26	NA	8	NA	364	285	6.1	6.5	4.5	4.5	27.9	29.5	85.3	86.6	1
124			32	Female	162	66.5	2	1	1	10.8	13.3	7	108	NA	NA	NA	NA	9	NA	293	239	5.7	6.2	4.1	4.3	26.2	30.9	81	90.2	2
125			40	Female	164	92.7	2	1	1	7.4	9.9	11	985	6	12	NA	1.8	NA	23	333	195	7.7	5.2	4.1	4.1	18	24.2	62.5	73	2
126			45	Male	180	105	2	2	2	10.8	9.5	6.1	3.9	2	3	2.8	2.8	9	4	254	284	7	6.2	5	4.8	21.4	20	74.2	72.6	2
127			33	Female	156	71.2	3	3	3	8.6	12.3	2.8	NA	NA	12.7	3	1.65	3	31	396	253	6.1	4.4	4	4.6	21.5	26.9	72.5	84	3
128			26	Female	156	64.5	2	2	2	10.7	12.4	10	236	5.7	17	NA	1.8	NA	38	353	349	9	6.2	4.2	4.4	25.5	28.2	79.7	88.9	2
129			43	Male	172	79	2	2	2	10.6	14.9	NA	NA	8	16	3.89	2.8	6	23	297	238	7.31	8.2	5.2	5.8	20.2	25.8	69.7	77.9	2
130			33	Female	153	92.4	2	1	1	9.4	12.2	11.6	390	NA	18	3	2.1	11	34	404	316	10.3	7.4	5.7	6.4	16.4	19	58.7	62.1	2
131			40	Female	160	68	2	1	1	9.8	12.4	15.8	924	9	NA	NA	NA	NA	NA	353	276	5.2	5.2	4.6	4.7	21.4	26.4	73.1	81	2
132			34	Female	154	78	2	1	1	12.9	13.2	9.8	404	3.67	17	3.3	2.7	11	25	346	328	6.3	6.1	4.4	4.6	29.1	28.6	88.1	88.7	2
133			37	Female	164	68.8	2	2	2	10.6	12.4	6.5	40.8	2.54	8	NA	2	6	16	209	143	2.7	2.9	4.4	4.4	24	28.5	75.1	85.8	2
134			46	Female	169	85.2	1	1	1	7.4	12.2	4	NA	4.31	6.93	N/A	NA	3	NA	374	251	6.7	8.8	5.1	5.7	14.6	20.9	52	68	1
135			38	Female	168	76	2	1	1	8.4	NA	2.5	NA	NA	NA	NA	NA	5	NA	124	NA	6.4	NA	4.5	NA	18.6	NA	59.4	NA	2
136			37	Female	159	53	2	1	1	10.2	12.3	7	NA	3.75	NA	NA	NA	NA	NA	257	207	7.7	6.7	3.9	4.4	26.2	28.1	76	85.1	2
137			51	Female	148	148.1	1	1	1	10.8	11.5	11.9	26	NA	4.49	NA	NA	6	7	241	241	5.4	5.8	5	4.8	21.8	23.8	76	75	1
138			33	Female	158	61.3	2	1	1	8.3	13.9	NA	NA	3	17.5	NA	NA	NA	34	220	202	7.3	6	4	4.77	20.9	29	68.3	84.9	2
139			33	Female	162	59	2	2	2	12.4	NA	2.2	NA	NA	NA	3	NA	4	NA	267	NA	3.3	NA	4.7	NA	26.2	NA	80.5	NA	2
140			47	Female	158	84.5	2	1	1	11.1	12.3	11.9	119	3.4	NA	NA	NA	NA	NA	305	299	5.8	6.7	4.2	4.2	26	29.2	79.7	90.3	2
141			53	Female	164	74.4	2	2	2	8.7	10.8	9	NA	5.33	NA	NA	NA	5	NA	346	332	7.1	6.7	4	4.2	21.8	25.9	78.2	86.3	2
142			49	Female	164	83.1	1	1	1	11.7	12.6	18	40	NA	5	N/A	2.5	9	8	350	317	4.4	5.5	4.8	5.1	24.3	24.6	77.6	78	1
143			54	Female	149	76.4	2	2	2	10.4	11.3	NA	48.4	3.4	14	NA	2	NA	28	354	258	7.38	5.1	4.6	4.9	22.8	23.1	74.7	73	2
144			49	Female	162	80.25	2	2	2	9	12.9	<5	64	4	6	3.47	3.3	4	7	388	230	3.6	3.3	4.4	4.8	20.6	26.8	67.1	83.6	2
145			53	Female	160	71.45	2	2	2	9.5	13	10	14.4	8	6	3.3	3.1	5	8	368	279	7.2	6.2	5.4	5.3	17.5	24.7	63.4	77.1	2
146			50	Female	160	78.3	2	2	2	9	10	NA	558	NA	12	1.5	1.4	21	34	213	256	3.5	3.8	3	3.4	29.6	29.4	84.9	85	2
147			47	Female	163	125.6	2	1	1	NA	10.9	NA	8.5	NA	NA	NA	NA	NA	NA	NA	357	NA	7.1	NA	3.6	NA	30.1	NA	86.3	2
148			37	Female	164	70	2	2	2	NA	NA	NA	NA	2.86	NA	NA	NA	NA	NA	NA	NA	NA	NA	NA	NA	NA	NA	NA	NA	2
149			35	Female	155	62.3	2	1	1	9.1	10.1	>450	NA	4.7	NA	NA	NA	4	NA	608	412	4.8	3.6	5.7	5.2	15.8	19.3	56	63	2
150			36	Female	169	128	2	1	1	9.9	11.8	8	237	14	17.4	NA	2.1	6	42	275	234	4.5	4.9	4.3	4.4	23.3	26.6	69	85.4	2
151			54	Female	158	88	1	1	1	12	11.1	136	515	NA	21	2.2	2.4	25	31	232	266	6.8	5.4	4.2	3.8	28.4	29	86.3	88.5	1
152			31	Female	157	73.8	2	2	2	9.7	13.6	5	78	7.5	NA	NA	NA	NA	NA	237	216	5.1	4.8	4.8	5.6	20.1	24.1	66.2	76.6	2
153			63	Female	149	64	2	2	2	11.4	12.2	19	162.8	10.08	14.9	NA	NA	13	36	362	344	6.3	7.2	4.6	4.6	24.8	26.6	75	79.7	2
154			45	Female	168	91.9	1	1	1	9.8	10.5	35	97	12	9.73	NA	NA	17	16	354	354	5.8	5.8	4.5	4.6	22	22.9	68.6	72.7	1
155			29	Female	158	46.1	2	1	1	14.7	15	46.3	102	12	NA	2.2	NA	22	NA	215	200	7.1	7	5.1	5.2	28.7	28.8	83.8	84.8	2
156			39	Female	155	60.7	2	2	2	9.5	9.7	38.4	531	10	14	2.4	1.7	20	33	349	327	6.4	5.7	3.3	3.2	29	29.9	90.2	94.4	2
157			76	Female	159	113	2	2	2	9.2	10.4	62.3	NA	5	10	2.3	1.8	17	22	238	219	9.6	10.2	3	3.3	30.2	31.7	97	99.7	2
158			44	Female	164	93.95	2	1	1	11.9	12.2	9.5	47.6	NA	10	3.2	2.7	6	15	349	364	6.4	7.6	4.8	4.8	24.6	25.5	79.5	81.4	2
159			35	Female	150	60	2	2	2	9	11.1	5	129	12.89	10.6	NA	2.27	NA	19	432	273	6.5	7.5	4.4	4.2	20.4	26.4	67	81.2	2
160			33	Female	158	71.2	2	1	1	8.5	13	72.3	536	6	NA	NA	NA	22	NA	681	226	7.9	6.8	4.5	5	19	25.7	64	82	2
161			37	Female	156	98.6	2	1	1	10.8	12.4	5.3	153	3	NA	3.2	NA	8	NA	166	153	5.5	7.2	4.6	4.7	23.7	26.2	71.7	80.6	2
162			19	Male	180	75	1	1	1	8.2	NA	1.8	NA	NA	NA	3.5	NA	3	NA	306	NA	5.8	NA	4.5	NA	18.2	NA	65.1	NA	1
163			31	Female	163	97	2	1	1	7.9	9.3	4.7	NA	NA	16	NA	2.9	NA	22	357	301	4.7	4.2	4.5	4.8	17.5	19.4	58	68.5	2
164			47	Female	170	85.4	2	2	2	8.7	10.4	3.6	18.9	6.77	13	NA	2.6	NA	20	516	429	7	7.5	4.2	4.5	20.8	23.2	69.9	75.3	2
165			53	Female	150	82.2	2	1	1	11.4	12.6	9.9	545	NA	14	2.62	2.1	9	26	146	212	3.7	4.9	5.4	5.4	21.4	23.4	67.6	76.2	2
166			46	Female	166	86.7	2	1	1	11.9	13.1	5.7	23.4	NA	NA	NA	NA	NA	NA	223	239	6	8.8	5	5	23.8	26.2	72.3	80.8	2
167			35	Male	181	110.5	2	1	1	12.6	13.6	12	564	NA	NA	NA	NA	NA	NA	268	232	4	3.9	5.6	5.4	22.7	25	77.5	81.8	2
168			47	Female	154	137	2	2	2	10.6	12.3	NA	155	10.03	NA	NA	NA	NA	NA	263	209	5.8	5.4	4.2	4.2	25.4	29.7	78	91	2
169			38	Female	165	63.3	2	1	1	13.4	12.8	7.3	33.4	9	NA	NA	NA	19	NA	279	297	5.7	6.5	4.8	4.2	28.2	30.2	85	87	2
170			81	Male	168	83	2	2	2	9.2	10.8	414	673	19	14	1.5	1.4	24	40	235	201	8.2	7.7	3.1	3.5	29.8	30.8	90.3	92.6	2
171			55	Female	155	72.4	1	1	1	12.9	12.8	16.3	87.7	NA	23	2.8	2.2	27	42	140	144	3.6	3.2	4.8	4.8	26.7	26.7	81.7	86.8	1
172			49	Female	159	86.6	2	2	2	9.2	11.2	3	17	NA	NA	NA	NA	NA	NA	251	179	7	4.9	4.8	4.6	19.1	24.7	65	77	2
173			43	Female	146	89	2	1	1	8.1	NA	NA	NA	NA	NA	NA	NA	NA	NA	414	NA	7	NA	4.4	NA	18.2	NA	65.4	NA	2
174			37	Female	166	102	2	1	1	7	11.2	NA	162	3	NA	NA	3.2	NA	2	542	355	6.8	4.1	4	4.5	17.5	25.2	61	78	2
175			32	Male	165	77	2	2	2	7.5	NA	NA	NA	8	NA	3.2	NA	4	NA	398	NA	9.4	NA	4.5	NA	16.6	NA	62.1	NA	2
176			48	Female	154	57.5	2	2	2	10.6	13.1	NA	NA	4	13	2.7	1.8	12	29	200	161	6.7	7.5	3.9	4.2	27	30.8	86.8	94.1	2
177			31	Female	158	72	2	2	2	9.5	12.2	17.7	121	5	17	2.3	2.2	7	31	296	118	7.5	8.8	3.8	4.3	25.3	28.6	81.1	89.2	2
178			53	Female	160	107	2	1	1	10	11.7	15.8	105.4	NA	NA	2.6	NA	8	NA	246	259	7.1	6.4	4.3	4.9	23.3	24	75.8	77.4	2
179			58	Female	149	58.9	2	1	1	9.8	10.1	228	689	3	18	NA	1.5	NA	47	230	232	8.6	7.1	5.3	5.4	18.4	18.8	58.3	59.3	2
180			26	Female	149	48	1	1	1	6.2	13.2	2	NA	NA	NA	NA	NA	NA	NA	332	360	7.6	6.8	3.6	4.3	17.2	31	63	96.2	1
181			61	Female	154	103	1	1	1	7.1	10	16.9	NA	NA	4	NA	3.1	NA	5	357	395	5.1	10.9	3.8	4.6	18.6	22	66.7	74.1	1
182			37	Female	169	100	2	1	1	11.1	11.9	10.7	196	3	NA	NA	NA	NA	NA	343	271	8.8	8.5	5.1	4.6	22	25.8	68.1	79.3	2
183			46	Female	158	90.6	1	1	1	9.3	6.8	5.2	158	NA	6	3.9	3.2	3	8	311	293	8.8	4.5	5.4	3.4	17.1	20.3	63.2	78.8	1
184			40	Female	170	82.4	2	1	1	11.3	NA	16.1	NA	NA	NA	NA	NA	NA	NA	229	NA	6.9	NA	4.2	NA	27.2	NA	80.1	NA	2
185			62	Female	154	66.5	2	2	2	8.3	7.3	NA	NA	2.9	10	NA	2.5	NA	16	215	175	4	3.5	3.6	3.1	22.9	23.4	75.4	83	2
186			38	Female	158	91	2	1	1	9.7	11.7	13	188	NA	12.2	NA	NA	3	28	367	265	7.6	5.9	4.6	4.7	21.2	24.7	65	76	2
187			45	Female	157	104.15	2	1	1	10.4	11.8	8	20.9	4	4.9	NA	3.68	NA	5	345	315	8.9	7.8	4.5	4.8	22.8	24.5	68	77	2
188			44	Female	169	89	2	1	1	9.3	12.6	3.3	185	4.5	13	4.07	2.1	4	25	351	212	3.5	3.8	4	4.4	23.3	28.8	76.7	88.4	2
189			37	Female	159	82.8	1	1	1	8.7	10.3	13	276	2	10	3.58	2.9	5	14	333	255	6.4	5.2	4.2	4.3	20.6	24.2	65	73	1
190			32	Female	159	42	2	1	1	10	13.1	2.2	153	4	NA	3.4	NA	2	NA	228	202	2.8	2.2	4	4.1	25.1	31.9	78.7	94	2
191			25	Female	164	87	2	1	1	10.2	13.3	NA	NA	5.26	NA	2.6	NA	6	NA	353	272	4.2	4.5	3.9	4.3	26.4	31	85.2	91	2
192			39	Female	152	78.4	1	1	1	10.9	12.4	10.2	215	21	6	NA	2.4	9	10	114	75	13.5	10.9	5.5	5.6	19.9	21.9	63.6	70	1
193			39	Female	152	74	2	1	1	11.2	12	9.4	184	10.99	16	3.6	2.3	23	28	321	NA	6.5	6.1	4.1	4.2	27.4	28.6	81.4	86.6	2
194			32	Female	161	69.4	1	1	1	8.4	12.3	3.6	NA	2	12.62	NA	2.2	16	25	356	337	3	3	4	4.8	20.7	25.8	66	80	1
195			40	Female	166	80.4	1	1	1	6.8	13.1	4	223	NA	18	2.8	1.8	3	40	366	252	7.7	6.7	3.6	4.4	19.2	29.5	69	86.8	1
196			43	Female	152	74	2	1	1	9.5	12.7	5.2	63.4	10	NA	NA	NA	NA	NA	255	230	9.5	8.8	4	4.6	23.6	27.5	73.9	84.8	2
197			41	Female	169	128.2	2	2	2	9.6	11.5	15.3	NA	NA	NA	2.6	NA	15	NA	315	306	6	5.1	4.4	4.9	21.6	23.4	73.9	77	2
198			43	Female	152	74	2	1	1	9.5	12.7	5.2	63.4	NA	NA	NA	NA	NA	NA	255	230	9.5	8.8	4	4.6	23.6	27.5	73.9	84.8	2
199			62	Female	154	66.5	2	2	2	8.3	7.3	NA	NA	2	10	NA	2.5	NA	16	215	175	4	3.5	3.6	3.1	22.9	23.4	75.4	83	2
200			43	Female	158	57	1	1	1	6.4	7.4	210	572	3	10	1.4	1.4	6	29	711	655	5.3	16	2.4	2.8	26.6	26.6	86.3	88.8	1
201			35	female	165	60	2	1	1	11.4	13.1	13	17	5.3	153.7	87	NA	6	NA	354	343	6.1	6.13	3.9	4.4	28.9	29.6	89.6	91.2	2
202			23	Female	170	107	2	1	1	9.4	11.5	25	323	4.9	5.6	2.8	2.14	7	10	363	330	5.2	7.9	4.6	4.8	20.7	24.2	67.7	78.5	2
203			47	Female	147	85	1	1	1	10.2	10.3	4	9	NA	NA	NA	NA	NA	NA	233	214	5.9	5.5	4.7	5	21.6	20.4	67.3	65	1
204			29	Female	170.5	74	2	1	1	10.6	12.5	12	40.4	NA	NA	NA	NA	NA	NA	223	163	6.4	5.6	4.4	4.3	24.3	29.2	76.3	88.7	2
205			29	Female	158	65	2	1	1	13.5	13.5	11	182	NA	NA	NA	NA	NA	NA	220	221	5.1	4.8	4.8	4.6	27.8	29.2	81.4	84.6	2
206			65	Female	157	84	2	1	1	9.1	13.8	4	93.2	5.02	NA	NA	NA	7	NA	314	210	6.1	6.8	4.1	4.3	23.7	30.5	75.2	88.6	2
207			44	Female	165	74	1	1	1	8.5	10.6	3	501	6.8	20.7	2.75	2.72	10	30	327	345	6.3	8.8	3.2	3.7	26.2	28.4	86.3	96.8	1
208			49	Female	154	60	2	1	1	6.7	9	5	NA	NA	NA	NA	NA	NA	NA	224	391	0.9	4.3	3	3.7	22.3	24.4	71	77.4	2
209			49	Female	156	60	2	1	1	12.5	13.4	NA	NA	NA	NA	NA	NA	NA	NA	221	197	7.4	5.9	5.1	5.2	24.6	24.6	77.8	77.8	2
210			46	Female	164	80	2	1	1	9.9	12.7	4	9	NA	NA	NA	NA	NA	NA	336	215	4.6	5.6	4.4	4.6	22.5	28.5	72.2	84.7	2
211			52	Female	160	70	2	1	1	10.5	13.8	16	NA	3.8	NA	3.85	NA	4	NA	280	350	6.2	6.1	4.8	5.4	22.1	25.5	74.4	81.5	2
212			45	Female	164	110	2	1	1	9.1	10.3	35	281	7.9	8.1	2.7	2.18	12	15	286	261	9	9.7	4.6	4.8	19.8	21.2	64.9	67.5	2
213			39	Female	159	80	2	1	1	10.7	11.8	12	176	NA	NA	NA	NA	NA	NA	291	236	6	5.6	4.8	5	22.2	23.8	72	73.9	2
214			49	Female	161	104	3	2	2	10.4	13.3	6	205	4.59	19.57	NA	NA	7	48	453	353	4.1	4.2	4.5	4.7	23.2	28.2	74.7	83.3	3
215			27	Female	160	88	2	1	1	8.7	9.7	31	NA	4.7	7	2.04	1.7	9.9	16	453	440	7.8	10.2	3.3	3.5	26.2	27.9	91.2	91.4	2
216			48	Male	165	79	1	1	1	13.3	NA	31	NA	9.8	NA	2.69	NA	14	NA	276	NA	4	NA	5.9	NA	22.5	NA	75	NA	1
217			62	Male	171	88	4	2	2	9	9.4	361	1147	3.5	7	0.89	0.91	16	30	512	474	11.5	5.5	3.3	3.4	27.6	27.3	89.9	83.1	4
218			42	Female	157.5	71	2	1	1	9.3	9.7	6	5.7	9.6	3	2.99	3	13	4	423	329	4.8	6.2	3.8	3.5	24.8	27.8	76.6	85.7	2
219			22	Female	155.5	75	2	1	1	9.9	12.5	NA	NA	NA	NA	NA	NA	NA	NA	323	261	8.1	10.8	5.7	5	19.3	22	69.8	69.9	2
220			25	Female	169	74	2	1	1	11.6	14.1	6	572	NA	NA	NA	NA	NA	NA	71	72	6.9	6.6	4.6	5.1	25.2	27.7	75.2	83.3	2
221			47	Female	157	66	1	1	1	13	12.5	NA	4410	27.2	33	1.68	1.5	64	87	198	196	4.3	3	4.1	3.8	31.8	32.8	96.1	95.6	1
222			33	Male	172	73	1	1	1	9.3	12.1	NA	NA	NA	NA	NA	NA	NA	NA	415	NA	8.69	8.4	4.6	5.3	20.3	22.8	72.1	75.1	1
223			45	Male	193	103	2	1	1	11.4	11.4	6	6.3	3.6	5	2.85	2.9	9	7	254	275	6.4	6.8	5	5.1	22.8	22.3	79	75.8	2
224			41	Female	168	75	2	2	2	11.1	14.7	NA	NA	NA	NA	NA	NA	NA	NA	298	206	5.2	5.6	4.3	5	26	29.3	85.7	85.7	2
225			59	Female	145.8	64.5	2	1	1	10.1	10	211	557	NA	NA	NA	NA	NA	NA	86	114	3.4	3.9	3.8	3.4	26.9	29.2	82.3	92.1	2
226			58	Male	185	130	2	2	2	10.9	9.7	NA	NA	NA	14	NA	1.8	NA	31	215	137	7.6	5.82	3.5	3.1	31.4	31.9	93.1	94.1	2
227			60	Male	182	90	1	1	1	11.9	13	98	319	14.7	8.7	1.85	1.74	32	20	178	156	7.5	11.5	4.1	4.5	28.9	29	88	88.6	1
228			48	Female	156	96	2	1	1	12.9	12.9	14	232	NA	NA	NA	NA	NA	NA	226	224	3.4	3.1	4.7	4.7	27.6	27.3	80.4	83.7	2
229			58	Female	157	95	1	1	1	10.6	11.1	219	462	18.3	NA	2.12	NA	34	NA	367	353	8.4	8.3	4	3.9	26.8	28.2	90.1	89.3	1
230			65	Female	157	74	2	2	2	10.1	11	NA	539	NA	15.7	NA	2.24	NA	28	205	161	8.3	6.9	4.1	4.2	24.5	26.4	76.4	81.4	2
231			25	Female	158	52	2	1	1	7.4	4.8	3	1.4	NA	NA	NA	NA	NA	NA	307	402	5.3	4.2	4.1	3.4	17.9	14.2	62	56.3	2
232			48	Female	162	76	2	1	1	9.3	11.3	NA	36.3	5.7	NA	3.19	NA	7	NA	375	356	5.7	5.5	4.3	4.7	21.7	28.1	75.7	85	2
233			46	Female	165	105	2	1	1	11.2	12.3	25	52.3	10.57	11.22	NA	NA	17	18	242	212	6.5	6.6	4.5	4.7	24.7	26.3	74	79.1	2
234			39	Female	150	55	2	1	1	9.6	12.1	3	143	4.03	NA	NA	NA	5	NA	365	224	3.8	3.3	4.8	4.5	19.9	26.6	26.7	80	2
235			28	Female	170	52	2	1	1	10.3	12.8	NA	55	NA	17	NA	2.4	NA	31	263	238	4.9	4.2	4.5	4.9	22.7	26	71.3	79.5	2
236			37	Female	165	70	2	1	1	7	12.6	1	522	2.1	23.5	3.8	1.89	2	49	356	189	4.1	4.8	4.2	5	16.5	25.5	63.1	78.4	2
237			49	Female	157	92	4	2	2	9.6	13.8	335	443	6.87	10.91	NA	NA	11	23	479	375	13.3	10.6	4.1	4.6	23.4	29.6	81.3	89	4
238			42	Female	152	62	2	1	1	8.1	10.8	2	199	NA	NA	NA	NA	NA	NA	359	262	6.3	5.2	4	4.7	20.5	22.8	64.3	72	2
239			46	Female	152	64	2	1	1	8.5	12.3	NA	238	NA	8	NA	2.61	NA	12	290	211	3.6	4.4	3.7	4.1	23	29.9	74.8	90.5	2
240			50	Female	156	68	2	1	1	10.9	11.7	24	18.7	13.2	12	NA	2.3	21	20	255	235	3.3	3.6	4.4	4	24.7	29	78.6	90.3	2
241			50	Female	165	113	2	1	1	10.6	12.2	4	42	4.6	16.8	NA	NA	6	29	215	212	7	4.2	4.9	4.9	21.5	24.9	68	76	2
242			76	Female	145	86	1	1	1	10.2	12.6	15	NA	5.37	NA	NA	NA	7	NA	572	365	9.1	7.5	5	5	20.4	25.3	65.9	75.9	1
243			40	Female	159	81	1	1	1	13.5	13	16	NA	NA	NA	NA	NA	NA	NA	235	270	7.6	7.1	4.5	4.3	30.1	30.2	90.1	92	1
244			39	Female	153	59	1	1	1	11.2	10.9	51	80.1	18.7	15	2.33	2.4	32	25	251	245	5.4	4.9	3.8	3.5	29.9	31.1	93.3	95.2	1
245			28	Female	159	58	2	1	1	8.4	10	9	NA	2.5	NA	2.96	NA	3	NA	449	392	8.9	8.4	4.4	4.4	18.9	22.8	63.3	78.8	2
246			45	Female	148	65	2	1	1	10.7	10.9	NA	75	NA	13	NA	2	NA	26	247	286	6.9	7.2	5	4.9	21.5	22.2	73.9	73.5	2
247			44	Male	183	74	3	1	1	8.5	9.1	245	793	10.57	9.6	NA	1.36	25	28	191	157	5.4	18.5	3.1	2.8	26	26.4	74.8	80.4	3
248			35	Female	160	79	4	2	2	9.9	12.7	2	916	NA	NA	NA	NA	NA	NA	297	256	7	6.9	4.4	4.4	22.5	29.1	69.8	88.3	4
249			42	Female	154	57	2	1	1	9.4	10.6	NA	NA	NA	NA	NA	NA	NA	NA	190	259	4.6	3.7	4.7	4.8	20.1	22.1	70.9	71.6	2
250			45	Female	159	79	4	2	2	6.7	12.3	2	43.4	4.37	8.96	NA	2.9	5	14	273	182	4.7	6.2	4	4.9	16.7	25.2	55.1	75.1	4
251			47	Female	147	80	1	1	1	10.3	8.1	9	116	NA	NA	NA	NA	NA	NA	214	178	5.5	5.2	5	4.5	20.4	18	65	68.3	1
252			37	Female	170	74	2	1	1	11.6	11.3	7	111	8.53	NA	NA	NA	NA	NA	322	259	8	5.7	4.7	4.6	24.1	25.4	78.5	82.2	2
253			54	Female	165	64	2	1	1	10.7	12.4	NA	NA	NA	14	NA	2.13	NA	26	249	255	4.3	3.8	4.1	4.5	25.8	27.8	80	86	2
254			31	Female	156	70	2	1	1	11.2	11.8	13	NA	3.1	NA	3.79	NA	3	NA	441	353	13	10.9	4.5	3.9	24.9	30.1	79.4	89.5	2
255			40	Female	152	66	2	1	1	10.5	11.4	83	329.5	NA	NA	NA	NA	NA	NA	198	252	8.3	8.9	5.9	5.2	17.7	221	60.2	71.4	2
256			35	Female	148	65.5	2	1	1	10.9	12.7	14	23.9	8.1	NA	2.94	NA	11	NA	306	285	9.1	7.2	4.6	4.6	23.9	27.8	79	83.6	2
257			46	Female	161	82	2	1	1	9.1	11.9	5	127	NA	NA	NA	NA	NA	NA	231	178	4.1	4.6	4.5	4.6	20.1	25.7	68.4	78.4	2
258			22	Female	150	38.5	2	1	1	10.1	11.1	6	NA	NA	NA	NA	NA	NA	NA	299	243	3.7	5	3.9	3.9	26.1	28.5	80.1	90.2	2
259			38	Female	154	79	1	1	1	11	12.3	17	NA	3.3	5.26	NA	NA	4	9	44	74	13.8	12.8	5.4	5	20.4	24.5	64.1	77.9	1
260			23	Female	149.2	59	2	1	1	10.3	12.2	NA	271	NA	11	NA	2.2	NA	20	341	334	6.7	9.9	4.8	5.2	21.2	23.7	70	77.7	2
261			47	Female	168.5	86	2	2	2	8.6	11.1	NA	NA	NA	NA	NA	NA	NA	NA	380	350	7.8	8.8	4.4	4.7	19.7	23.8	65	76.8	2
262			29	Female	168	84	2	1	1	9.7	12.5	3	80.9	NA	10.52	NA	NA	NA	26	337	239	8.5	6.7	4.5	4.4	21.3	28.9	66.7	84	2
263			30	Female	147	61	2	2	2	10.4	13.5	NA	NA	NA	NA	NA	NA	NA	NA	550	420	5.2	5.5	5.1	5.5	20.5	24.4	63.6	74.9	2
264			42	Female	150.4	85	2	2	2	11.5	11.3	NA	NA	NA	NA	NA	NA	NA	NA	337	329	7	12	4.5	3.8	25.7	29.6	83.9	85.1	2
265			39	Female	165	111	2	1	1	11.9	12.2	11	NA	NA	NA	NA	NA	NA	NA	293	279	7.5	6.9	4.7	4.6	25.5	26.4	74.7	79	2
266			48	Female	158	80	2	2	2	7.5	13.9	3	8.2	NA	NA	NA	NA	NA	NA	415	236	5.1	6.2	4.6	5	16.4	28	59.2	86.7	2
267			56	Female	151	90	2	1	1	9.3	8	NA	6.8	NA	NA	NA	NA	NA	NA	202	287	11	9.9	4.1	4	22.7	19.9	70.2	64	2
268			32	Female	156	86	2	2	2	11.1	13.5	4	NA	7.2	NA	3.42	NA	8	NA	263	194	6.6	9.2	5.1	4.7	21.7	28.8	69.2	85	2
269			32	Female	157.6	61	2	1	1	8	12.4	NA	NA	NA	15.3	NA	NA	NA	31	273	171	13.5	4.5	4.4	4.2	18.1	29.2	61.7	86.4	2
270			66	Female	150	92	1	1	1	10.8	12.1	57	NA	7.9	NA	2.01	NA	16	NA	265	253	9.1	11.4	3.8	4.3	28.3	28	87.4	83.4	1
271			32	Female	x	x	1	1	1	10.4	13.1	6	51.2	12.43	14.26	NA	NA	17	26	266	253	7	5.8	3.9	4.3	27	30.4	81	90.7	1
272			30	Female	162	94	1	1	1	11.5	11.8	29	57	9	NA	NA	NA	16	NA	285	248	5.9	4.8	4.6	4.7	25	25.5	77	77	1
273			35	Female	156	70	2	2	2	NA	13.3	NA	72.6	NA	NA	NA	NA	NA	NA	NA	353	NA	6.9	NA	5	NA	26.5	NA	82.2	2
274			31	Female	164	89	2	2	2	8.2	11.4	7	NA	NA	12	NA	NA	NA	NA	311	234	6.1	7.1	4.5	4.8	18.5	23.8	63.5	78.8	2
275			41	Female	163	63	2	1	1	11.8	NA	10	NA	NA	NA	NA	NA	NA	NA	3.8	NA	4.2	NA	4	NA	29.1	NA	84.4	NA	2
276			53	Female	155	56	2	1	1	12.1	11.9	19	NA	NA	15	1.8	1.8	NA	33	256	238	3.8	4.8	3.8	4.6	29.7	28.7	91.9	88.6	2
277			29	Female	151	56	2	1	1	11.7	12.3	NA	90.9	NA	11.57	NA	NA	NA	21	224	235	6.5	11.2	4	4.4	29.1	28.1	86.5	83.7	2
278			30	Female	157	57	2	2	2	8.7	12.4	5	119	8.5	20	3.21	2.2	11	36	455	270	5.9	7.1	4.2	4.2	20.5	29.7	71.8	89.4	2
279			50	Female	158	87	2	2	2	8.9	12.9	NA	11.7	NA	14.4	NA	NA	NA	NA	271	227	7.3	7.4	4.2	4.5	21	28.5	67.2	88.1	2
280			32	Female	163	52	2	2	2	9.2	10.9	4.2	NA	NA	NA	NA	NA	NA	NA	291	282	3.7	3.6	4.5	4.4	20.4	24.8	64.5	76	2
281			48	Female	163	56	2	1	1	12.4	13.1	4	NA	4.9	18	NA	2.8	6	26	321	243	7.8	9.5	4.4	4.4	28.3	29.8	28.3	87	2
282			42	Female	165	85	2	2	2	8.1	11.4	7	NA	72.6	NA	3.56	NA	81	NA	212	210	7.3	5.1	3.9	4.4	20.5	25.6	68.2	81.8	2
283			25	Female	163	85	1	1	1	10.7	12.7	NA	NA	NA	NA	NA	NA	NA	NA	307	284	5.9	8.1	4.9	5	22.1	25.6	71.2	80.4	1
284			28	Female	155	70	2	2	2	8.4	11.2	NA	336	4.9	10	1.76	1.7	11	23	426	366	6	8.4	3.3	4	25.4	28.4	84	95.7	2
285			45	Female	157	85	2	2	2	10.8	13.9	NA	NA	NA	NA	NA	NA	NA	NA	512	420	10	10.3	4.1	4.9	24.2	28.6	78	86	2
286			75	Female	149	67	4	4	4	8.7	9.5	NA	NA	8.23	NA	NA	NA	15	NA	356	328	10.5	12.2	4.2	4.4	20.7	21.3	66.9	69	4
287			18	Female	159	91	2	2	2	8.1	13.2	5	NA	4.3	NA	4.39	NA	6	NA	514	443	5.3	5.5	4.6	4.8	17.7	27.4	63.8	84.4	2
288			17	Female	163	64	1	1	1	10.6	12.7	7	14.3	5.44	NA	NA	NA	6	NA	230	279	4.2	4	5.1	5	21.4	25.2	65.8	79.5	1
289			60	Male	180	120	1	1	1	12.5	13.9	NA	NA	7.8	14	2.93	2.4	11	23	188	219	6.1	6.1	4.4	4.8	28	29.1	85.8	90.2	1
290			57	Female	155	80	2	1	1	5.1	9.2	9	171	3.5	32	3.69	2.8	4	46	78	55	7.3	8.7	3.4	3	16.8	20	67	67.3	2
291			38	Female	156	66	2	1	1	9.8	11.2	NA	NA	4.68	NA	NA	NA	7	NA	328	296	4	3.1	4.5	4.2	21.8	26.7	67.3	85.7	2
292			33	Female	163.5	84	2	1	1	11.4	13.6	4	24.8	NA	NA	NA	NA	NA	NA	222	205	2.5	5.5	4.4	4.7	26	28.8	83.6	87	2
293			41	Female	156.9	93	4	2	2	6.8	10.7	9	14.3	NA	NA	NA	NA	NA	NA	320	250	4.8	4.5	3.7	4.4	18.5	24.5	67.7	76.3	4
294			44	Female	157	66	1	1	1	12.9	12.9	101	NA	12	NA	2.6	NA	18	NA	398	463	7.6	7.4	4.5	4.5	28.4	29.6	83.4	89.9	1
295			23	Female	150	55	1	1	1	10.2	13	7	344	4.5	15.57	3.11	2	6	30	219	178	4.7	4.3	3.9	4.4	26.4	29.2	86.6	85.8	1
296			48	Female	163	112	2	1	1	11.6	12.8	5	347.8	4.7	16	3.1	2.3	6	28	141	114	4.6	3.7	4.4	4.5	26.2	28.6	86.7	87.7	2
297			27	Female	160	60	2	2	2	9.9	NA	NA	NA	NA	NA	NA	NA	NA	NA	344	NA	4.9	NA	4.6	NA	21.7	NA	69.7	NA	2
298			42	Female	158	72	2	2	2	11.7	14.3	8.8	156	13	13	2.94	NA	10	NA	351	303	4	5.4	4.4	4.8	26.9	29.8	83.2	87.1	2
299			36	Female	169	69	2	1	1	8	13	3	NA	NA	NA	NA	NA	NA	NA	311	279	7.1	13	3.8	4.8	66.7	83.8	21	26.9	2
300			27	Female	163	61	4	2	2	8.6	9.8	NA	NA	2	NA	2.8	NA	3	NA	401	355	5.2	5.8	4.1	4.5	71.8	77.3	21.1	22	4
301			48	Female	152.9	66	2	2	2	8.2	9.9	3.1	NA	4	NA	3.6	NA	4	NA	309	289	6.1	7	3.8	4.7	69	68.9	21.6	21.1	2
302			42	Female	152	82.6	1	1	1	11.3	13.1	7	NA	NA	NA	NA	NA	NA	NA	270	285	7.4	9	4.8	4.9	75.5	83.5	23.4	27	1
303			42	Female	157	65	2	1	1	8.6	11.3	NA	NA	10.5	7	2.6	2.9	NA	11	295	360	12	7	3.7	4.4	88.6	85.7	28.9	28.1	2
304			20	Female	156	63	2	2	2	10.7	12.1	NA	NA	6	8	3	2	8	16	302	264	5.9	5.6	4.6	4	76	88	23.5	30	2
305			48	Female	160	76	1	1	1	10.4	10.9	558	841	5.2	28	1.71	1.6	12	70	199	196	3.5	3.3	3.6	3.8	86.3	87.5	28.5	28.3	1
306			46	Female	160	85	1	1	1	9.4	11.6	NA	NA	NA	NA	NA	NA	NA	NA	196	239	4.2	4.2	3.9	3.9	77.7	91.2	24.1	29.9	1
307			48	Female	151	73	1	1	1	8.7	11.3	7	427	NA	16	NA	2.49	NA	22	255	282	12.4	6.9	4.5	4.7	59	73	19.4	23.8	1
308			53	Female	159	110	2	1	1	7.3	4.5	16	20.2	7.28	2	NA	2.7	11	3	120	131	4.4	5.5	3.4	2.1	70.5	77.4	21.7	21.2	2
309			45	Female	159	100	1	1	1	10.1	13	6.7	649	NA	12	NA	2.7	NA	18	354	270	7.1	6.9	4.5	4.8	68.9	85.7	22.3	27.4	1
310			30	Female	163	85	1	1	1	11.8	12.1	NA	84.8	NA	10.4	NA	NA	NA	19	350	371	4.5	5	5	4.7	80	82.2	23.8	26	1
311			22	Female	168	55	2	1	1	8.5	12	NA	123	NA	16.2	NA	2.14	NA	30	310	289	8.1	3.3	4.4	4.9	65.7	72.2	19.5	24.4	2
312			33	Female	157	58	1	1	1	9.5	NA	NA	NA	5	NA	2.4	NA	8	NA	277	NA	4.5	NA	3.7	NA	79.4	NA	25.5	NA	1
313			21	Female	171	63	2	1	1	9.6	12	5.3	397	NA	NA	NA	NA	NA	NA	187	269	6	3.6	5.4	6	56.8	62	17.8	21.1	2
314			39	Female	148	81	2	2	2	9.8	12.3	NA	114	NA	NA	NA	NA	NA	NA	381	328	5	4.7	4.3	4.8	76.4	81.6	23.1	25.4	2
315			49	Female	150	79	2	1	1	11.6	13	4.7	47	NA	NA	NA	NA	NA	NA	365	364	6.3	10	5.6	5.7	65.2	70.2	20.7	23	2
316			46	Female	163	113	2	2	2	11.6	12.8	5	347.8	4.7	16	3.1	2.3	6	28	141	114	4.6	3.7	4.4	4.5	86.7	87.7	26.2	28.6	2
317			44	Female	166	84	2	1	1	7.6	11.9	2.1	5.7	NA	NA	NA	NA	NA	NA	294	223	6.8	6	4.9	5	58.9	72.3	15.4	23.8	2
318			18	Female	155	65	2	2	2	10.7	12.1	NA	NA	6	8	3	2	8	16	302	264	5.9	5.6	4.6	4	76	88	23.5	30	2
319			41	Female	152	63	2	1	1	7.1	9.1	2	5.6	2	6	2.85	3.4	3	7	374	367	4.2	3.6	4.5	4.6	54.9	68.9	15.8	20	2
320			16	Female	177	66	2	1	1	9.9	11.8	NA	NA	8.6	9	NA	2.1	NA	17	344	245	6.4	8.5	4.7	5.3	70	73	21.1	22.4	2
321			38	Female	159	76.2	1	1	1	8.6	11.8	3	90.1	NA	18	NA	NA	NA	NA	327	276	5.6	6	3.8	5.2	78.3	86.2	22.8	28	1
322			40	Female	161	79	2	1	1	9.7	13.4	7.4	69.4	3.5	6	3.5	2.3	4	10	257	232	6.9	7.2	5.2	5.5	60.7	74.4	18.5	24.5	2
323			39	Female	154	76	2	1	1	12.3	11.3	NA	12.6	NA	7	NA	NA	NA	NA	246	253	4.7	4	4.7	4.2	82.9	84.6	26.3	26.8	2
324			24	Female	153.4	62	2	2	2	8.4	11.5	6	41	NA	NA	NA	NA	NA	NA	222	163	5.3	7.5	4.2	4.3	61	77	19.8	26.6	2
325			52	Female	168	100	2	2	2	11.7	13.4	9	65	5.6	17	3.2	2.2	7	31	386	385	6.1	8.5	4.8	5.2	74.2	80.8	24.5	26	2
326			17	Female	165.5	56	1	1	1	7.6	11.1	5	186	2.2	NA	3.8	NA	2	NA	247	333	10.8	8.8	4.4	4.7	59.3	76	17.2	23.8	1
327			36	Female	158	90	1	1	1	11	11.2	31	134	16.85	21	na	2.8	23	30	249	215	6.5	5.7	5	4.6	69.8	78.8	21.1	24.5	1
328			46	Female	164	92	4	2	2	8.5	11.7	3	89	14	17.8	NA	NA	NA	31	324	217	5.4	4.8	4.7	6	60.8	66.8	17.9	19.4	4
329			39	Female	163	72	1	1	1	12.9	12.9	21.6	NA	NA	NA	NA	NA	NA	NA	276	268	5.8	4.4	5	5	77.4	81.3	25.8	25.7	1
330			41	Female	155	100	2	1	1	NA	11.6	NA	50	NA	17	NA	2.8	NA	24	NA	204	NA	8.3	NA	4	NA	90.4	NA	29.4	2
331			36	Female	162	73	1	1	1	9.6	NA	33	NA	NA	NA	NA	NA	NA	NA	295	NA	4	NA	4.2	NA	77.3	NA	28.8	NA	1
332			43	Female	144	68	1	1	1	9.9	13	6	137	NA	NA	NA	NA	NA	NA	387	261	8.3	8.7	4.2	4.7	76	82.8	23.6	27.9	1
333			16	Male	170	63	2	1	1	8.6	12.7	2	5.3	3.5	3	3.58	3.5	4	3	345	244	9.2	6.5	5.4	5.5	57.9	71.8	15.9	23.2	2
334			44	Female	169	144	2	2	2	10.8	12.5	6.3	24.4	8	21	4.1	2.8	8	30	331	224	5.9	5.1	4.7	4.8	77	81.9	23	26.3	2
335			48	Female	150	73	1	1	1	6.8	12.6	6.7	129	3	NA	3	NA	4	NA	336	232	8.4	7	5.2	5.7	55.7	68	14.4	22.3	1
336			57	Male	173	60	2	2	2	11.1	12.9	NA	245	10	14	3.3	2.7	12	21	173	162	4.8	7.4	3.9	4.7	81.4	86.7	28.9	29.6	2
337			47	Female	157	97	1	1	1	12.9	14.3	14	851	13.9	NA	2.6	NA	21	NA	242	236	3.1	3.6	4.7	4.8	83.7	85	27.3	29.9	1
338			48	Female	153	68	1	1	1	8.2	11.1	3.1	275	4	11.8	3.6	2.6	4	24	309	293	6.1	8.8	3.8	5	69	70	21.6	22.2	1
339			40	Female	161	97	2	2	2	7.7	10.5	4.8	NA	NA	3	NA	NA	NA	NA	301	237	5.1	5.8	4.4	4.6	62	76	17.5	22.7	2
340			46	Female	169	87	1	1	1	8.6	11.1	NA	NA	NA	AN	NA	NA	NA	NA	380	350	7.8	8.8	4.4	4.7	65	76.8	19.7	23.8	1
341			45	Female	147	87	2	1	1	10.5	12.2	4	18.6	4.7	NA	3.1	NA	6	NA	241	201	3.1	4	4.3	4.3	76.5	68	24.3	28.5	2
342			49	Male	185	118	2	1	1	7.9	14.7	4.2	7.9	4.26	5	2.8	NA	6	7	297	225	5	6.4	4.4	5.4	60	83.1	17.9	27	2
343			36	Female	158	68	1	1	1	7.3	10.1	2.7	5.8	2	2	4	3.2	NA	NA	584	389	8.9	8.8	4.4	4.1	60.9	79.7	16.4	24.8	1
344			44	Female	165	78	2	1	1	7.1	13.6	24.7	226	3	14	2.7	2.3	4	24	309	289	9.9	8.7	4.1	5.1	64.8	80.7	17.5	26.8	2
345			46	Female	156	84	2	1	1	7.1	11.8	2	9	3	NA	3.1	NA	4	NA	266	352	6.4	4.9	4.5	5.1	64.4	76.6	15.8	23.2	2
346			36	Female	155	95	1	1	1	9	12.3	6	183	3.8	17	2.97	1.19	5	37	176	206	5.6	9.3	3.9	4	89	92.3	30.7	30.8	1
347			45	Female	159	131	2	1	1	10.6	12.3	68	155	NA	NA	NA	NA	NA	na	263	209	5.8	5.4	4.2	4.2	78	91	25.4	29.7	2
348			24	Female	161	59	2	1	1	7.9	14.2	2	41.3	NA	22	NA	2.3	NA	38	443	293	4.4	5	4.8	5	61	85.1	19	27.8	2
349			49	Female	150	145	2	2	2	9.4	11.3	11.9	6.8	3.75	4.49	NA	NA	6	7	244	159	4.1	4.3	4.2	4.9	77.8	79.3	22.7	23.2	2
350			75	Female	149	89	1	1	1	11.7	12.4	65.1	334	10.3	11	2.1	1.8	NA	24	294	314	6.6	11.2	4.4	4.8	84.9	86.2	27.2	28.1	1
351			42	Female	171	80	2	2	2	10.2	11.9	53	806	4.6	NA	2.18	NA	13	NA	549	469	5.8	6.1	4.7	4.8	73.4	81.2	21.9	24.8	2
352			41	Female	163	77	2	1	1	7	8.5	2.4	3	3.5	3.57	NA	NA	4	5	321	295	5.1	4.3	4	3.6	57.5	71.3	17.6	23.4	2
353			31	Female	160	124	1	1	1	10.6	11.6	NA	NA	6	10	NA	2.6	NA	NA	264	250	7.2	8.3	4.6	4.1	74.6	76.3	22.8	23.2	1
354			37	Female	158	68	1	1	1	8.2	12.3	4	8.6	NA	7	NA	2.9	NA	10	460	395	5.3	4.5	4.8	5.6	64.1	74.1	17.1	21.8	1
355			48	Female	150	93	2	1	1	10.1	11.6	6.2	45.8	NA	NA	NA	NA	NA	NA	279	255	3.8	3.7	4.8	5	69.9	72.9	21	23	2
356			38	Female	170	81	2	1	1	9.9	11.4	7	212	2.6	na	3.28	NA	3	NA	198	162	3.2	3.2	3.8	4	83.7	87.7	26.4	28.3	2
357			36	Female	160	65	1	1	1	8.8	11.8	2.9	46	3	NA	3.8	NA	3	NA	213	202	6.3	6	3.9	4.5	75.8	81.8	22.7	26.5	1
358			61	Male	163	85	1	1	1	10.8	11.6	191	553	11	13	2.5	2.1	20	21	370	263	7.6	7.4	3.8	3.9	93.2	95.3	28.3	30.2	1
359			47	Female	155	55	1	1	1	12.5	13.4	NA	NA	4.7	NA	4	3.2	NA	NA	302	302	6.9	6.9	4.9	4.9	25.4	NA	NA	80.7	1
360			50	Female	157	58	1	1	1	13.3	13.4	NA	NA	4.26	5	2.7	2.3	NA	NA	246	197	6.2	5.9	5.4	5.2	24.6	25.6	78	77.7	1
361			48	Male	149	63	1	1	1	13.7	13.3	31	234	2	2	2.69	2.69	14	26	252	267	3.8	4	6	5.9	22.9	22.9	76.6	75	1
362			41	Female	159	81	2	1	1	6.8	9.6	5.8	15.3	3	14	3.6	2.6	2	15	302	315	8.2	6	3.4	4.4	19.6	17.5	67.2	73.9	2
363			59	Female	163	79	1	1	1	10.1	10	38	557	3	NA	3.6	2.6	NA	NA	97	114	3.2	3.9	3.6	3.4	28	26.2	86.7	92.1	1
364			30	Female	180	113	2	1	1	8.9	13.9	3.6	113	3.8	17	3.5	3.5	5	52	342	247	4.5	4.3	4.9	5.1	18.2	18	67.8	88.4	2
365			58	Male	155	84	1	1	1	9.2	10.1	NA	NA	NA	NA	1.7	1.5	32	84	115	110	5.3	5.7	3.1	3.3	30	31.3	NA	93.1	1
366			26	Female	156	65	2	1	1	10.8	13.3	28	208	NA	22	3.1	1.9	5	19	241	264	6	4.1	4.3	4.9	25.3	25.9	84.3	86.4	2
367			44	Female	163.5	63	1	1	1	10.4	10.1	77.3	273	3.75	4.49	2.9	2.3	NA	NA	338	394	6.3	5.3	4.1	3.6	25.6	NA	78.3	84.2	1
368			40	Female	156.9	66	2	1	1	11.1	11.9	12	176	10.3	11	NA	NA	NA	NA	293	259	6.3	8.4	4.8	4.3	23.3	23.8	71	80.7	2
369			46	Female	160	76.2	2	1	1	8.6	15.4	2.4	177	4.6	NA	3.2	NA	5	42	622	269	5	7.2	4.9	5.3	17.7	NA	64.4	87.7	2
370			48	Female	156	65	1	1	1	4.4	10.3	2	194	13.2	12	NA	NA	5	29	260	257	3.3	3.3	2.7	4.1	16	25.2	57	76.5	1
371			45	Female	158	66	2	1	1	10.6	11.8	3.4	201	4.6	16.8	2.9	2.2	6	19	382	382	5.4	5.4	4.7	4.7	22.5	NA	NA	70.7	2
372			43	Female	149	73	2	1	1	9.3	10.6	6	134	5.37	NA	2.7	2.5	NA	NA	423	423	4.8	4.8	3.8	3.8	24.8	NA	NA	76.6	2
373			51	Female	160	58	1	1	1	11.3	10.8	NA	NA	NA	NA	3.6	NA	NA	NA	241	241	4.3	5.4	4.9	5	23.2	NA	76	76	1
374			45	Female	159	76	1	1	1	10.4	13.3	3	56.3	18.7	15	2.75	2.5	10	37	342	309	7.9	7.6	4	4.2	26.3	29.7	90.6	98.3	1
375			46	Female	154	81	1	1	1	9	9.9	NA	NA	NA	13	2	1.5	12	26	332	291	8.5	10	3.1	3.4	28.8	NA	94.9	92.6	1
376			44	Female	156	113	2	1	1	10.8	11.7	NA	NA	NA	NA	3.36	2.2	14	42	221	199	4.2	5.1	4.4	4.5	24.6	NA	82	82	2
377			37	Female	162	79.7	1	1	1	10.9	14.5	6	131	NA	NA	3.58	3.5	7	11	190	169	3.5	5	4.4	4.5	24.9	32.4	NA	90	1
378			41	Female	154	89	2	1	1	11.8	13.2	10	214	4.37	8.96	4.1	2.8	NA	NA	308	308	4.2	4.2	4	4	29.1	NA	84.4	84.4	2
379			48	Female	158	97	1	1	1	9.2	11.4	6.5	427	NA	NA	3	NA	26	32	321	250	6	6.2	4.1	4.6	22.3	22.4	76.7	80.6	1
380			46	Female	151	54.4	2	1	1	10.5	12.7	5	9	8	NA	3.3	2.7	NA	NA	335	215	6.1	5.6	4.2	4.6	25.1	NA	72.2	84.7	2
381			49	Female	162	88.5	1	1	1	10.6	11.2	275	418	4	13	2.6	NA	24	48	240	283	8.1	6.3	4.8	4.8	22	NA	70.3	72.5	1
382			61	Female	157	67.8	2	1	1	8.7	9.7	31	245	5	17	1.7	1.7	16	37	453	440	7.8	10.2	3.3	3.5	26.2	NA	NA	91.4	2
383			57	Female	168	43.8	1	1	1	5.5	10.1	171	324	NA	NA	2.8	2.8	46	65	44	34	7.3	4	3.4	4.8	16.2	20.5	62.2	74.1	1
384			43	Female	177	79.9	2	1	1	13.1	14.2	NA	NA	3	18	3	2	NA	NA	285	285	9	9	4.9	4.9	27	NA	83.5	83.5	2
385			46	Female	168	64	2	1	1	11.9	11.5	127	366	NA	NA	2.85	3.4	NA	NA	178	187	4.6	5.15	4.6	4.3	25.7	NA	NA	83.5	2
386			63	Female	156	58	2	2	2	10.7	12	NA	NA	NA	4	NA	2.1	NA	NA	330	284	8.6	8.2	3.9	4.2	27.4	NA	89.8	88.6	2
387			49	Female	166	57	1	1	1	10.2	10.4	6	118	3	NA	2.68	2.68	6	7	470	453	4.9	4.1	4.2	4.5	24.1	NA	77.2	74.7	1
388			35	Male	159	65	2	2	2	8	12.9	3.8	292	NA	6	2.87	3.62	NA	NA	328	236	4.8	4.1	5.2	5.6	15.5	18.3	61.8	77	2
389			52	Female	170	44	2	1	1	10.7	11.6	NA	NA	NA	NA	3.2	3.18	NA	NA	259	212	5.7	5.4	4.3	4.2	25.1	NA	80	80.3	2
390			39	Female	142	105	1	1	1	10.9	12.2	80.1	212	2.9	10	2.4	2.4	25	28	245	245	4.9	4.9	3.5	3.5	31.1	NA	NA	95.2	1
391			43	Female	183	53.05	1	1	1	9.6	10.8	7.7	272	NA	12.2	2.62	NA	NA	NA	280	280	5.8	5.8	4.2	4.2	23.1	NA	72.6	72.6	1
392			66	Female	156	56	2	1	1	9.6	11.3	3.6	217	4	4.9	2.77	2.55	NA	NA	422	422	5.9	5.6	5.9	6.2	16.3	NA	58	64.1	2
393			54	Female	161	85.4	2	1	1	6.7	10.4	113	319	4.5	13	2.6	2.6	12	34	313	241	9.7	6.5	5.2	5.3	12.9	12.9	48.2	65	2
394			42	Female	167	59	1	1	1	11.3	10.3	NA	NA	3.4	14	3.3	2.8	NA	NA	329	268	12.1	6.2	3.8	3.5	29.6	NA	85.1	86	1
395			48	Female	154	63	2	2	2	12.4	13.3	4	127	4	6	3.65	3.65	5	6	321	321	7.8	7.8	4.4	4.4	28.3	NA	NA	82.3	2
396			42	Female	157	81	1	1	1	8.1	8.1	7	136	8	6	3.56	3.56	81	101	212	212	7.3	7.3	3.9	3.9	20.5	NA	68.2	68.2	1

## Sheet: Average Cost
	This applies to each medication / patient dose:
	Item cost*	Unit cost
	Medication acquisition cost
	Iron sacharate injection	13 QR
	Ferenject	400 QR
	Consumable (IV bags and sets)	2 QR
	Staff salaries (mean)
	Attending physician	constant for both medication as it will be the same number of visits
	Pharmacist
	Nurse
	Laboratory and monitoring tests’ cost
	Iron	constant for both medication
	Trasferrin
	Hemoglobin
	Day care and short stay visits’ cost (Bed or chair cost)	70 QR
	* Costs can be obtained from payer cashier system through respective item codes
